# Supplementary material for: [Bis­(2-pyrid­yl-κN)amine]chlorido(η6-hexa­methyl­benzene)­ruthenium(II) hexa­fluorido­phosphate dichloro­methane solvate
Source: Acta Crystallogr Sect E Struct Rep Online. 2011 Apr 7;67(Pt 5):m548. doi: 10.1107/S1600536811011640 (PMC3089226; doi:10.1107/S1600536811011640)
Supplement: Supplementary file 1 [file e-67-0m548-sup1.cif]

##############################################################################
#                                                                            #
# This CIF contains the data in a paper accepted for publication in          #
# Acta Crystallographica Section E. It conforms to the requirements of       #
# Notes for Authors for Acta Crystallographica Section E, and has been       #
# peer reviewed under the auspices of the IUCr Commission on Journals.       #
#                                                                            #
# Full details of the Crystallographic Information File format               #
# are given in the paper "The Crystallographic Information File (CIF):       #
# a New Standard Archive File for Crystallography" by S. R. Hall, F. H.      #
# Allen and I. D. Brown [Acta Cryst. (1991), A47, 655-685].                  #
#                                                                            #
# The current version of the core CIF dictionary is obtainable from          #
# ftp://ftp.iucr.org/pub/cif_core.dic.                                       #
#                                                                            #
# Software is freely available for graphical display of the structure(s)     #
# in this CIF. For information consult the CIF software page                 #
# http://www.iucr.org/resources/cif/software.                                #
#                                                                            #
# This file may be used for bona fide research purposes within the           #
# scientific community so long as proper attribution is given to the journal # 
# article from which it was obtained.                                        #
#                                                                            #
##############################################################################
data_I
_audit_creation_method     SHELXL97
_chemical_name_systematic
;
[Bis(2-pyridyl-\k<i>N</i>)amine]chlorido(\h^6^-hexamethylbenzene)ruthenium(II)
hexafluoridophosphate dichloromethane monosolvate
;
_chemical_name_common
;
;
_chemical_formula_moiety     'C22 H27 Cl N3 Ru +, F6 P -, C H2 Cl2'
_chemical_formula_sum     'C23 H29 Cl3 F6 N3 P Ru'
_chemical_formula_iupac     '[Ru Cl (C12 H18) (C10 H9 N3)] P F6, C H2 Cl2'
_chemical_formula_weight     699.88
_chemical_melting_point     ?
_symmetry_cell_setting     monoclinic
_symmetry_space_group_name_H-M     'P 21/n'
_symmetry_space_group_name_Hall     '-P 2yn'
loop_
    _symmetry_equiv_pos_as_xyz
    'x, y, z'
    '-x+1/2, y+1/2, -z+1/2'
    '-x, -y, -z'
    'x-1/2, -y-1/2, z-1/2'
_cell_length_a     15.5241(4)
_cell_length_b     9.1644(2)
_cell_length_c     18.9108(5)
_cell_angle_alpha     90.00
_cell_angle_beta     93.6210(10)
_cell_angle_gamma     90.00
_cell_volume     2685.05(12)
_cell_formula_units_Z     4
_cell_measurement_reflns_used     550
_cell_measurement_theta_min     1.65
_cell_measurement_theta_max     27.0
_cell_measurement_temperature     173(2)
_exptl_crystal_description     block
_exptl_crystal_colour     orange
_exptl_crystal_size_max     0.20
_exptl_crystal_size_mid     0.17
_exptl_crystal_size_min     0.16
_exptl_crystal_density_diffrn     1.731
_exptl_crystal_density_meas     ?
_exptl_crystal_density_method     'not measured'
_exptl_crystal_F_000     1408
_exptl_absorpt_coefficient_mu     1.003
_exptl_absorpt_correction_type     multi-scan
_exptl_absorpt_process_details     '(SADABS; Sheldrick, 1996)'
_exptl_absorpt_correction_T_min     0.738
_exptl_absorpt_correction_T_max     0.871
_exptl_special_details     ?
_diffrn_ambient_temperature     173(2)
_diffrn_radiation_type     MoK\a
_diffrn_radiation_wavelength     0.71073
_diffrn_radiation_source     'fine-focus sealed tube'
_diffrn_radiation_monochromator     graphite
_diffrn_measurement_device_type     'Bruker SMART CCD'
_diffrn_measurement_method     '\w scans'
_diffrn_detector_area_resol_mean     0
_diffrn_reflns_number     31923
_diffrn_reflns_av_R_equivalents     0.0300
_diffrn_reflns_av_sigmaI/netI     0.0298
_diffrn_reflns_theta_min     1.65
_diffrn_reflns_theta_max     33.93
_diffrn_reflns_theta_full     25.00
_diffrn_measured_fraction_theta_max     0.856
_diffrn_measured_fraction_theta_full     1.00
_diffrn_reflns_limit_h_min     -22
_diffrn_reflns_limit_h_max     24
_diffrn_reflns_limit_k_min     -14
_diffrn_reflns_limit_k_max     11
_diffrn_reflns_limit_l_min     -25
_diffrn_reflns_limit_l_max     29
_diffrn_standards_number     0
_diffrn_standards_interval_count     0
_diffrn_standards_interval_time     0
_diffrn_standards_decay_%     0
_refine_special_details
;
Refinement of <i>F</i>^2^ against ALL reflections. The weighted <i>R</i>-factor
<i>wR</i> and goodness of fit <i>S</i> are based on <i>F</i>^2^, conventional
<i>R</i>-factors <i>R</i> are based on <i>F</i>, with <i>F</i> set to zero for
negative <i>F</i>^2^. The threshold expression of <i>F</i>^2^ >
\s(<i>F</i>^2^) is used only for calculating <i>R</i>-factors(gt) <i>etc</i>.
and is not relevant to the choice of reflections for refinement.
<i>R</i>-factors based on <i>F</i>^2^ are statistically about twice as large
as those based on <i>F</i>, and <i>R</i>- factors based on ALL data will be
even larger.
;
_reflns_number_total     9327
_reflns_number_gt     7812
_reflns_threshold_expression     I>2\s(I)
_refine_ls_structure_factor_coef     Fsqd
_refine_ls_matrix_type     full
_refine_ls_R_factor_all     0.0414
_refine_ls_R_factor_gt     0.0331
_refine_ls_wR_factor_gt     0.0820
_refine_ls_wR_factor_ref     0.0869
_refine_ls_goodness_of_fit_ref     1.063
_refine_ls_restrained_S_all     1.063
_refine_ls_number_reflns     9327
_refine_ls_number_parameters     344
_refine_ls_number_restraints     0
_refine_ls_hydrogen_treatment     mixed
_refine_ls_weighting_scheme     calc
_refine_ls_weighting_details
         'calc w=1/[\s^2^(Fo^2^)+(0.0383P)^2^+2.0530P] where P=(Fo^2^+2Fc^2^)/3'
_atom_sites_solution_hydrogens     geom
_atom_sites_solution_primary     direct
_atom_sites_solution_secondary     difmap
_refine_ls_shift/su_max     0.003
_refine_ls_shift/su_mean     0.000
_refine_diff_density_max     0.770
_refine_diff_density_min     -0.783
_refine_ls_extinction_method     none
_refine_ls_extinction_coef     ?
loop_
    _atom_type_symbol
    _atom_type_description
    _atom_type_scat_dispersion_real
    _atom_type_scat_dispersion_imag
    _atom_type_scat_source
    'C' 'C' 0.0033 0.0016
                         'International Tables Vol C Tables 4.2.6.8 and 6.1.1.4'
    'H' 'H' 0.0000 0.0000
                         'International Tables Vol C Tables 4.2.6.8 and 6.1.1.4'
    'Cl' 'Cl' 0.1484 0.1585
                         'International Tables Vol C Tables 4.2.6.8 and 6.1.1.4'
    'F' 'F' 0.0171 0.0103
                         'International Tables Vol C Tables 4.2.6.8 and 6.1.1.4'
    'N' 'N' 0.0061 0.0033
                         'International Tables Vol C Tables 4.2.6.8 and 6.1.1.4'
    'P' 'P' 0.1023 0.0942
                         'International Tables Vol C Tables 4.2.6.8 and 6.1.1.4'
    'Ru' 'Ru' -1.2594 0.8363
                         'International Tables Vol C Tables 4.2.6.8 and 6.1.1.4'
_computing_data_collection     'SMART (Bruker, 1999)'
_computing_cell_refinement     'SMART and SAINT (Bruker, 1999)'
_computing_data_reduction     'SAINT (Bruker, 1999)'
_computing_structure_solution     'SIR97 (Altomare <i>et al.</i>, 1999)'
_computing_structure_refinement     'SHELXTL (Sheldrick, 2008)'
_computing_molecular_graphics     'SHELXTL (Sheldrick, 2008)'
_computing_publication_material     'SHELXTL (Sheldrick, 2008)'
loop_
    _atom_site_type_symbol
    _atom_site_label
    _atom_site_fract_x
    _atom_site_fract_y
    _atom_site_fract_z
    _atom_site_U_iso_or_equiv
    _atom_site_adp_type
    _atom_site_calc_flag
    _atom_site_refinement_flags
    _atom_site_occupancy
    _atom_site_symmetry_multiplicity
    _atom_site_disorder_assembly
    _atom_site_disorder_group
    Ru Ru1 0.623752(8) 0.316216(13) 0.871467(6) 0.01424(4) Uani d . 1 1 . .
    Cl Cl1 0.62147(3) 0.05324(4) 0.86885(2) 0.02066(8) Uani d . 1 1 . .
    N N1 0.75701(10) 0.29849(15) 0.86021(8) 0.0181(3) Uani d . 1 1 . .
    N N2 0.74819(10) 0.42939(17) 0.75231(8) 0.0222(3) Uani d . 1 1 . .
    H H2A 0.7794(18) 0.472(3) 0.7233(15) 0.038(7) Uiso d . 1 1 . .
    N N3 0.61569(10) 0.30532(15) 0.76042(8) 0.0176(3) Uani d . 1 1 . .
    C C1 0.80663(12) 0.2324(2) 0.91254(10) 0.0237(4) Uani d . 1 1 . .
    H H1 0.7790 0.1776 0.9472 0.028 Uiso calc R 1 1 . .
    C C2 0.89516(13) 0.2416(2) 0.91737(12) 0.0306(4) Uani d . 1 1 . .
    H H2 0.9280 0.1945 0.9548 0.037 Uiso calc R 1 1 . .
    C C3 0.93565(14) 0.3209(2) 0.86646(13) 0.0323(5) Uani d . 1 1 . .
    H H3 0.9967 0.3312 0.8694 0.039 Uiso calc R 1 1 . .
    C C4 0.88661(13) 0.3843(2) 0.81186(11) 0.0265(4) Uani d . 1 1 . .
    H H4 0.9133 0.4383 0.7764 0.032 Uiso calc R 1 1 . .
    C C5 0.79686(12) 0.36842(19) 0.80912(9) 0.0196(3) Uani d . 1 1 . .
    C C6 0.67229(11) 0.37280(19) 0.72068(9) 0.0183(3) Uani d . 1 1 . .
    C C7 0.65632(13) 0.3905(2) 0.64760(9) 0.0238(4) Uani d . 1 1 . .
    H H7 0.6973 0.4385 0.6205 0.029 Uiso calc R 1 1 . .
    C C8 0.58096(14) 0.3377(2) 0.61534(10) 0.0300(4) Uani d . 1 1 . .
    H H8 0.5682 0.3520 0.5660 0.036 Uiso calc R 1 1 . .
    C C9 0.52350(14) 0.2629(3) 0.65590(10) 0.0285(4) Uani d . 1 1 . .
    H H9 0.4716 0.2231 0.6347 0.034 Uiso calc R 1 1 . .
    C C10 0.54359(12) 0.2481(2) 0.72714(9) 0.0226(3) Uani d . 1 1 . .
    H H10 0.5051 0.1950 0.7546 0.027 Uiso calc R 1 1 . .
    C C11 0.59093(13) 0.33487(19) 0.98353(9) 0.0215(3) Uani d . 1 1 . .
    C C12 0.64864(13) 0.4479(2) 0.96903(10) 0.0238(4) Uani d . 1 1 . .
    C C13 0.63113(13) 0.54226(19) 0.90926(10) 0.0244(4) Uani d . 1 1 . .
    C C14 0.55431(14) 0.5232(2) 0.86567(10) 0.0253(4) Uani d . 1 1 . .
    C C15 0.49318(12) 0.4121(2) 0.88188(10) 0.0234(4) Uani d . 1 1 . .
    C C16 0.51229(12) 0.31772(19) 0.93991(10) 0.0210(3) Uani d . 1 1 . .
    C C17 0.61053(17) 0.2298(3) 1.04399(11) 0.0362(5) Uani d . 1 1 . .
    H H17A 0.6643 0.2589 1.0702 0.054 Uiso calc R 1 1 . .
    H H17B 0.6168 0.1310 1.0251 0.054 Uiso calc R 1 1 . .
    H H17C 0.5632 0.2314 1.0759 0.054 Uiso calc R 1 1 . .
    C C18 0.73129(16) 0.4720(3) 1.01410(13) 0.0425(6) Uani d . 1 1 . .
    H H18A 0.7244 0.5561 1.0453 0.064 Uiso calc R 1 1 . .
    H H18B 0.7786 0.4907 0.9834 0.064 Uiso calc R 1 1 . .
    H H18C 0.7445 0.3850 1.0429 0.064 Uiso calc R 1 1 . .
    C C19 0.69407(19) 0.6613(2) 0.89334(15) 0.0425(6) Uani d . 1 1 . .
    H H19A 0.6916 0.6792 0.8422 0.064 Uiso calc R 1 1 . .
    H H19B 0.7526 0.6311 0.9096 0.064 Uiso calc R 1 1 . .
    H H19C 0.6789 0.7509 0.9180 0.064 Uiso calc R 1 1 . .
    C C20 0.5372(2) 0.6196(3) 0.80187(13) 0.0474(7) Uani d . 1 1 . .
    H H20A 0.5179 0.7158 0.8171 0.071 Uiso calc R 1 1 . .
    H H20B 0.4923 0.5755 0.7700 0.071 Uiso calc R 1 1 . .
    H H20C 0.5903 0.6304 0.7770 0.071 Uiso calc R 1 1 . .
    C C21 0.40948(15) 0.3991(3) 0.83713(13) 0.0415(6) Uani d . 1 1 . .
    H H21A 0.3842 0.3026 0.8441 0.062 Uiso calc R 1 1 . .
    H H21B 0.4207 0.4116 0.7871 0.062 Uiso calc R 1 1 . .
    H H21C 0.3693 0.4747 0.8511 0.062 Uiso calc R 1 1 . .
    C C22 0.45135(16) 0.1958(2) 0.95564(14) 0.0362(5) Uani d . 1 1 . .
    H H22A 0.4105 0.1804 0.9146 0.054 Uiso calc R 1 1 . .
    H H22B 0.4196 0.2215 0.9970 0.054 Uiso calc R 1 1 . .
    H H22C 0.4843 0.1060 0.9655 0.054 Uiso calc R 1 1 . .
    P P1 0.83358(3) -0.08437(6) 1.08848(3) 0.02634(11) Uani d . 1 1 . .
    F F1 0.80510(16) 0.0740(2) 1.10653(13) 0.0875(7) Uani d . 1 1 . .
    F F2 0.88637(13) -0.0904(3) 1.16249(9) 0.0800(7) Uani d . 1 1 . .
    F F3 0.86296(14) -0.2456(2) 1.06967(14) 0.0859(7) Uani d . 1 1 . .
    F F4 0.78098(12) -0.0793(2) 1.01404(8) 0.0590(5) Uani d . 1 1 . .
    F F5 0.91667(13) -0.0269(3) 1.05393(10) 0.0792(7) Uani d . 1 1 . .
    F F6 0.75213(14) -0.1494(3) 1.12304(11) 0.0860(8) Uani d . 1 1 . .
    Cl Cl2 0.29778(4) 0.13851(7) 0.69513(3) 0.04174(14) Uani d . 1 1 . .
    Cl Cl3 0.40491(4) -0.05472(7) 0.78424(4) 0.04606(15) Uani d . 1 1 . .
    C C23 0.30396(15) -0.0338(3) 0.73642(13) 0.0350(5) Uani d . 1 1 . .
    H H23A 0.2966 -0.1114 0.7001 0.042 Uiso calc R 1 1 . .
    H H23B 0.2569 -0.0435 0.7691 0.042 Uiso calc R 1 1 . .
loop_
    _atom_site_aniso_label
    _atom_site_aniso_U_11
    _atom_site_aniso_U_22
    _atom_site_aniso_U_33
    _atom_site_aniso_U_12
    _atom_site_aniso_U_13
    _atom_site_aniso_U_23
    Ru1 0.01582(7) 0.01321(6) 0.01390(6) 0.00102(4) 0.00260(5) 0.00107(4)
    Cl1 0.0245(2) 0.01458(17) 0.02333(19) 0.00161(14) 0.00529(16) 0.00003(13)
    N1 0.0172(7) 0.0176(6) 0.0197(6) 0.0012(5) 0.0017(5) 0.0011(5)
    N2 0.0209(7) 0.0253(7) 0.0210(7) -0.0042(6) 0.0053(6) 0.0051(6)
    N3 0.0180(7) 0.0189(6) 0.0162(6) 0.0002(5) 0.0032(5) 0.0019(5)
    C1 0.0233(9) 0.0225(8) 0.0251(8) 0.0035(7) -0.0018(7) 0.0021(7)
    C2 0.0235(10) 0.0298(10) 0.0372(10) 0.0042(8) -0.0076(8) 0.0009(8)
    C3 0.0170(9) 0.0362(11) 0.0432(12) 0.0006(8) -0.0009(8) -0.0040(9)
    C4 0.0196(9) 0.0266(9) 0.0337(10) -0.0027(7) 0.0050(7) -0.0028(7)
    C5 0.0192(8) 0.0180(7) 0.0218(8) 0.0011(6) 0.0033(6) -0.0022(6)
    C6 0.0194(8) 0.0169(7) 0.0188(7) 0.0028(6) 0.0039(6) 0.0025(6)
    C7 0.0273(9) 0.0263(8) 0.0184(7) 0.0046(7) 0.0054(7) 0.0071(6)
    C8 0.0308(11) 0.0406(11) 0.0183(8) 0.0056(9) -0.0004(7) 0.0055(7)
    C9 0.0262(10) 0.0377(11) 0.0211(8) -0.0003(8) -0.0031(7) 0.0007(8)
    C10 0.0212(8) 0.0259(9) 0.0208(8) -0.0015(7) 0.0017(7) 0.0008(6)
    C11 0.0304(10) 0.0204(8) 0.0143(7) 0.0036(7) 0.0063(7) -0.0001(6)
    C12 0.0269(9) 0.0238(8) 0.0210(8) 0.0001(7) 0.0030(7) -0.0068(6)
    C13 0.0321(10) 0.0142(7) 0.0281(9) -0.0019(7) 0.0114(8) -0.0031(6)
    C14 0.0335(10) 0.0187(8) 0.0246(8) 0.0107(7) 0.0082(7) 0.0045(6)
    C15 0.0204(8) 0.0261(8) 0.0239(8) 0.0079(7) 0.0037(7) -0.0028(7)
    C16 0.0212(8) 0.0190(7) 0.0239(8) 0.0018(6) 0.0099(7) -0.0021(6)
    C17 0.0536(14) 0.0342(10) 0.0212(9) 0.0055(10) 0.0052(9) 0.0088(8)
    C18 0.0361(12) 0.0547(15) 0.0356(11) -0.0057(11) -0.0059(10) -0.0177(11)
    C19 0.0544(16) 0.0222(10) 0.0532(15) -0.0135(10) 0.0228(12) -0.0060(9)
    C20 0.0685(18) 0.0369(12) 0.0383(12) 0.0245(12) 0.0138(12) 0.0198(10)
    C21 0.0233(10) 0.0624(16) 0.0381(12) 0.0137(11) -0.0040(9) -0.0082(11)
    C22 0.0322(11) 0.0302(10) 0.0480(13) -0.0074(9) 0.0171(10) -0.0006(9)
    P1 0.0245(2) 0.0325(3) 0.0217(2) -0.0028(2) -0.00065(18) -0.00108(19)
    F1 0.0957(16) 0.0516(11) 0.1124(18) 0.0272(11) -0.0155(14) -0.0377(12)
    F2 0.0692(13) 0.128(2) 0.0388(9) -0.0203(13) -0.0277(9) 0.0085(11)
    F3 0.0794(14) 0.0444(11) 0.129(2) 0.0169(10) -0.0326(13) -0.0205(12)
    F4 0.0668(11) 0.0758(12) 0.0315(7) -0.0028(9) -0.0187(7) 0.0029(7)
    F5 0.0597(12) 0.1159(18) 0.0652(12) -0.0452(12) 0.0299(9) -0.0266(12)
    F6 0.0573(12) 0.145(2) 0.0575(12) -0.0489(13) 0.0167(9) -0.0009(13)
    Cl2 0.0485(3) 0.0372(3) 0.0377(3) -0.0002(3) -0.0113(2) 0.0066(2)
    Cl3 0.0356(3) 0.0451(3) 0.0571(4) 0.0073(3) -0.0008(3) 0.0181(3)
    C23 0.0355(12) 0.0315(10) 0.0377(11) -0.0056(9) -0.0006(9) 0.0020(9)
_geom_special_details
;
 All esds (except the esd in the dihedral angle between two l.s. planes)
 are estimated using the full covariance matrix.  The cell esds are taken
 into account individually in the estimation of esds in distances, angles
 and torsion angles; correlations between esds in cell parameters are only
 used when they are defined by crystal symmetry.  An approximate (isotropic)
 treatment of cell esds is used for estimating esds involving l.s. planes.
;
loop_
    _geom_bond_atom_site_label_1
    _geom_bond_atom_site_label_2
    _geom_bond_site_symmetry_2
    _geom_bond_distance
    _geom_bond_publ_flag
    Ru1 N3 . 2.0982(15) ?
    Ru1 N1 . 2.0993(15) ?
    Ru1 C14 . 2.1808(18) ?
    Ru1 C13 . 2.1920(18) ?
    Ru1 C11 . 2.2173(17) ?
    Ru1 C12 . 2.2178(18) ?
    Ru1 C16 . 2.2255(19) ?
    Ru1 C15 . 2.2292(18) ?
    Ru1 Cl1 . 2.4108(4) ?
    N1 C5 . 1.343(2) ?
    N1 C1 . 1.358(2) ?
    N2 C6 . 1.388(2) ?
    N2 C5 . 1.391(2) ?
    N2 H2A . 0.85(3) ?
    N3 C6 . 1.343(2) ?
    N3 C10 . 1.355(2) ?
    C1 C2 . 1.374(3) ?
    C1 H1 . 0.9500 ?
    C2 C3 . 1.388(3) ?
    C2 H2 . 0.9500 ?
    C3 C4 . 1.373(3) ?
    C3 H3 . 0.9500 ?
    C4 C5 . 1.399(3) ?
    C4 H4 . 0.9500 ?
    C6 C7 . 1.398(2) ?
    C7 C8 . 1.373(3) ?
    C7 H7 . 0.9500 ?
    C8 C9 . 1.393(3) ?
    C8 H8 . 0.9500 ?
    C9 C10 . 1.370(3) ?
    C9 H9 . 0.9500 ?
    C10 H10 . 0.9500 ?
    C11 C12 . 1.408(3) ?
    C11 C16 . 1.438(3) ?
    C11 C17 . 1.511(3) ?
    C12 C13 . 1.436(3) ?
    C12 C18 . 1.511(3) ?
    C13 C14 . 1.417(3) ?
    C13 C19 . 1.507(3) ?
    C14 C15 . 1.438(3) ?
    C14 C20 . 1.506(3) ?
    C15 C16 . 1.414(3) ?
    C15 C21 . 1.510(3) ?
    C16 C22 . 1.506(3) ?
    C17 H17A . 0.9800 ?
    C17 H17B . 0.9800 ?
    C17 H17C . 0.9800 ?
    C18 H18A . 0.9800 ?
    C18 H18B . 0.9800 ?
    C18 H18C . 0.9800 ?
    C19 H19A . 0.9800 ?
    C19 H19B . 0.9800 ?
    C19 H19C . 0.9800 ?
    C20 H20A . 0.9800 ?
    C20 H20B . 0.9800 ?
    C20 H20C . 0.9800 ?
    C21 H21A . 0.9800 ?
    C21 H21B . 0.9800 ?
    C21 H21C . 0.9800 ?
    C22 H22A . 0.9800 ?
    C22 H22B . 0.9800 ?
    C22 H22C . 0.9800 ?
    P1 F1 . 1.5608(19) ?
    P1 F5 . 1.5730(18) ?
    P1 F6 . 1.5766(19) ?
    P1 F2 . 1.5776(16) ?
    P1 F4 . 1.5830(14) ?
    P1 F3 . 1.593(2) ?
    Cl2 C23 . 1.761(2) ?
    Cl3 C23 . 1.770(2) ?
    C23 H23A . 0.9900 ?
    C23 H23B . 0.9900 ?
loop_
    _geom_angle_atom_site_label_1
    _geom_angle_atom_site_label_2
    _geom_angle_atom_site_label_3
    _geom_angle_site_symmetry_1
    _geom_angle_site_symmetry_3
    _geom_angle
    _geom_angle_publ_flag
    N3 Ru1 N1 . . 83.79(6) ?
    N3 Ru1 C14 . . 89.60(6) ?
    N1 Ru1 C14 . . 123.32(7) ?
    N3 Ru1 C13 . . 111.71(6) ?
    N1 Ru1 C13 . . 94.28(7) ?
    C14 Ru1 C13 . . 37.81(8) ?
    N3 Ru1 C11 . . 163.23(7) ?
    N1 Ru1 C11 . . 112.97(7) ?
    C14 Ru1 C11 . . 80.69(7) ?
    C13 Ru1 C11 . . 68.04(7) ?
    N3 Ru1 C12 . . 148.73(7) ?
    N1 Ru1 C12 . . 90.31(7) ?
    C14 Ru1 C12 . . 68.18(7) ?
    C13 Ru1 C12 . . 38.00(7) ?
    C11 Ru1 C12 . . 37.01(7) ?
    N3 Ru1 C16 . . 125.66(7) ?
    N1 Ru1 C16 . . 150.10(7) ?
    C14 Ru1 C16 . . 67.90(7) ?
    C13 Ru1 C16 . . 80.27(7) ?
    C11 Ru1 C16 . . 37.78(7) ?
    C12 Ru1 C16 . . 67.28(7) ?
    N3 Ru1 C15 . . 96.32(6) ?
    N1 Ru1 C15 . . 161.23(7) ?
    C14 Ru1 C15 . . 38.05(8) ?
    C13 Ru1 C15 . . 68.16(7) ?
    C11 Ru1 C15 . . 67.67(7) ?
    C12 Ru1 C15 . . 79.85(7) ?
    C16 Ru1 C15 . . 37.01(7) ?
    N3 Ru1 Cl1 . . 86.10(4) ?
    N1 Ru1 Cl1 . . 86.21(4) ?
    C14 Ru1 Cl1 . . 149.52(6) ?
    C13 Ru1 Cl1 . . 162.15(5) ?
    C11 Ru1 Cl1 . . 95.32(5) ?
    C12 Ru1 Cl1 . . 124.22(5) ?
    C16 Ru1 Cl1 . . 90.41(5) ?
    C15 Ru1 Cl1 . . 112.55(5) ?
    C5 N1 C1 . . 118.13(16) ?
    C5 N1 Ru1 . . 122.54(12) ?
    C1 N1 Ru1 . . 118.56(13) ?
    C6 N2 C5 . . 126.00(15) ?
    C6 N2 H2A . . 113.3(18) ?
    C5 N2 H2A . . 112.2(18) ?
    C6 N3 C10 . . 117.98(15) ?
    C6 N3 Ru1 . . 122.58(12) ?
    C10 N3 Ru1 . . 118.60(12) ?
    N1 C1 C2 . . 122.70(19) ?
    N1 C1 H1 . . 118.6 ?
    C2 C1 H1 . . 118.6 ?
    C1 C2 C3 . . 118.73(19) ?
    C1 C2 H2 . . 120.6 ?
    C3 C2 H2 . . 120.6 ?
    C4 C3 C2 . . 119.31(19) ?
    C4 C3 H3 . . 120.3 ?
    C2 C3 H3 . . 120.3 ?
    C3 C4 C5 . . 119.19(19) ?
    C3 C4 H4 . . 120.4 ?
    C5 C4 H4 . . 120.4 ?
    N1 C5 N2 . . 119.67(16) ?
    N1 C5 C4 . . 121.75(17) ?
    N2 C5 C4 . . 118.57(17) ?
    N3 C6 N2 . . 119.91(15) ?
    N3 C6 C7 . . 121.68(17) ?
    N2 C6 C7 . . 118.40(16) ?
    C8 C7 C6 . . 119.44(18) ?
    C8 C7 H7 . . 120.3 ?
    C6 C7 H7 . . 120.3 ?
    C7 C8 C9 . . 119.08(18) ?
    C7 C8 H8 . . 120.5 ?
    C9 C8 H8 . . 120.5 ?
    C10 C9 C8 . . 118.44(19) ?
    C10 C9 H9 . . 120.8 ?
    C8 C9 H9 . . 120.8 ?
    N3 C10 C9 . . 123.26(18) ?
    N3 C10 H10 . . 118.4 ?
    C9 C10 H10 . . 118.4 ?
    C12 C11 C16 . . 119.76(16) ?
    C12 C11 C17 . . 121.06(19) ?
    C16 C11 C17 . . 119.18(18) ?
    C12 C11 Ru1 . . 71.52(10) ?
    C16 C11 Ru1 . . 71.42(10) ?
    C17 C11 Ru1 . . 128.81(14) ?
    C11 C12 C13 . . 120.36(17) ?
    C11 C12 C18 . . 121.75(19) ?
    C13 C12 C18 . . 117.87(19) ?
    C11 C12 Ru1 . . 71.48(10) ?
    C13 C12 Ru1 . . 70.03(10) ?
    C18 C12 Ru1 . . 130.24(15) ?
    C14 C13 C12 . . 119.61(17) ?
    C14 C13 C19 . . 120.4(2) ?
    C12 C13 C19 . . 120.0(2) ?
    C14 C13 Ru1 . . 70.67(10) ?
    C12 C13 Ru1 . . 71.98(10) ?
    C19 C13 Ru1 . . 129.79(15) ?
    C13 C14 C15 . . 120.39(16) ?
    C13 C14 C20 . . 119.5(2) ?
    C15 C14 C20 . . 120.1(2) ?
    C13 C14 Ru1 . . 71.52(10) ?
    C15 C14 Ru1 . . 72.80(10) ?
    C20 C14 Ru1 . . 127.76(15) ?
    C16 C15 C14 . . 119.30(17) ?
    C16 C15 C21 . . 121.2(2) ?
    C14 C15 C21 . . 119.49(19) ?
    C16 C15 Ru1 . . 71.35(10) ?
    C14 C15 Ru1 . . 69.15(10) ?
    C21 C15 Ru1 . . 132.43(14) ?
    C15 C16 C11 . . 120.49(17) ?
    C15 C16 C22 . . 120.23(19) ?
    C11 C16 C22 . . 119.27(18) ?
    C15 C16 Ru1 . . 71.64(11) ?
    C11 C16 Ru1 . . 70.80(10) ?
    C22 C16 Ru1 . . 129.16(13) ?
    C11 C17 H17A . . 109.5 ?
    C11 C17 H17B . . 109.5 ?
    H17A C17 H17B . . 109.5 ?
    C11 C17 H17C . . 109.5 ?
    H17A C17 H17C . . 109.5 ?
    H17B C17 H17C . . 109.5 ?
    C12 C18 H18A . . 109.5 ?
    C12 C18 H18B . . 109.5 ?
    H18A C18 H18B . . 109.5 ?
    C12 C18 H18C . . 109.5 ?
    H18A C18 H18C . . 109.5 ?
    H18B C18 H18C . . 109.5 ?
    C13 C19 H19A . . 109.5 ?
    C13 C19 H19B . . 109.5 ?
    H19A C19 H19B . . 109.5 ?
    C13 C19 H19C . . 109.5 ?
    H19A C19 H19C . . 109.5 ?
    H19B C19 H19C . . 109.5 ?
    C14 C20 H20A . . 109.5 ?
    C14 C20 H20B . . 109.5 ?
    H20A C20 H20B . . 109.5 ?
    C14 C20 H20C . . 109.5 ?
    H20A C20 H20C . . 109.5 ?
    H20B C20 H20C . . 109.5 ?
    C15 C21 H21A . . 109.5 ?
    C15 C21 H21B . . 109.5 ?
    H21A C21 H21B . . 109.5 ?
    C15 C21 H21C . . 109.5 ?
    H21A C21 H21C . . 109.5 ?
    H21B C21 H21C . . 109.5 ?
    C16 C22 H22A . . 109.5 ?
    C16 C22 H22B . . 109.5 ?
    H22A C22 H22B . . 109.5 ?
    C16 C22 H22C . . 109.5 ?
    H22A C22 H22C . . 109.5 ?
    H22B C22 H22C . . 109.5 ?
    F1 P1 F5 . . 91.77(14) ?
    F1 P1 F6 . . 90.87(15) ?
    F5 P1 F6 . . 177.30(15) ?
    F1 P1 F2 . . 88.70(13) ?
    F5 P1 F2 . . 89.24(12) ?
    F6 P1 F2 . . 90.24(12) ?
    F1 P1 F4 . . 91.70(11) ?
    F5 P1 F4 . . 90.64(11) ?
    F6 P1 F4 . . 89.86(11) ?
    F2 P1 F4 . . 179.59(14) ?
    F1 P1 F3 . . 179.65(17) ?
    F5 P1 F3 . . 87.92(14) ?
    F6 P1 F3 . . 89.44(15) ?
    F2 P1 F3 . . 91.45(13) ?
    F4 P1 F3 . . 88.15(11) ?
    Cl2 C23 Cl3 . . 110.21(12) ?
    Cl2 C23 H23A . . 109.6 ?
    Cl3 C23 H23A . . 109.6 ?
    Cl2 C23 H23B . . 109.6 ?
    Cl3 C23 H23B . . 109.6 ?
    H23A C23 H23B . . 108.1 ?
loop_
    _geom_torsion_atom_site_label_1
    _geom_torsion_atom_site_label_2
    _geom_torsion_atom_site_label_3
    _geom_torsion_atom_site_label_4
    _geom_torsion_site_symmetry_1
    _geom_torsion_site_symmetry_2
    _geom_torsion_site_symmetry_3
    _geom_torsion_site_symmetry_4
    _geom_torsion
    _geom_torsion_publ_flag
    N3 Ru1 N1 C5 . . . . 40.39(14) ?
    C14 Ru1 N1 C5 . . . . -45.02(16) ?
    C13 Ru1 N1 C5 . . . . -71.01(14) ?
    C11 Ru1 N1 C5 . . . . -138.95(13) ?
    C12 Ru1 N1 C5 . . . . -108.84(14) ?
    C16 Ru1 N1 C5 . . . . -148.91(14) ?
    C15 Ru1 N1 C5 . . . . -51.0(3) ?
    Cl1 Ru1 N1 C5 . . . . 126.88(14) ?
    N3 Ru1 N1 C1 . . . . -149.88(14) ?
    C14 Ru1 N1 C1 . . . . 124.71(14) ?
    C13 Ru1 N1 C1 . . . . 98.72(14) ?
    C11 Ru1 N1 C1 . . . . 30.78(15) ?
    C12 Ru1 N1 C1 . . . . 60.89(14) ?
    C16 Ru1 N1 C1 . . . . 20.8(2) ?
    C15 Ru1 N1 C1 . . . . 118.8(2) ?
    Cl1 Ru1 N1 C1 . . . . -63.39(13) ?
    N1 Ru1 N3 C6 . . . . -39.46(13) ?
    C14 Ru1 N3 C6 . . . . 84.14(14) ?
    C13 Ru1 N3 C6 . . . . 52.69(15) ?
    C11 Ru1 N3 C6 . . . . 138.4(2) ?
    C12 Ru1 N3 C6 . . . . 40.8(2) ?
    C16 Ru1 N3 C6 . . . . 146.23(13) ?
    C15 Ru1 N3 C6 . . . . 121.66(14) ?
    Cl1 Ru1 N3 C6 . . . . -126.06(13) ?
    N1 Ru1 N3 C10 . . . . 151.27(14) ?
    C14 Ru1 N3 C10 . . . . -85.14(14) ?
    C13 Ru1 N3 C10 . . . . -116.59(14) ?
    C11 Ru1 N3 C10 . . . . -30.8(3) ?
    C12 Ru1 N3 C10 . . . . -128.45(15) ?
    C16 Ru1 N3 C10 . . . . -23.04(16) ?
    C15 Ru1 N3 C10 . . . . -47.61(14) ?
    Cl1 Ru1 N3 C10 . . . . 64.67(13) ?
    C5 N1 C1 C2 . . . . 3.9(3) ?
    Ru1 N1 C1 C2 . . . . -166.30(16) ?
    N1 C1 C2 C3 . . . . -0.4(3) ?
    C1 C2 C3 C4 . . . . -1.8(3) ?
    C2 C3 C4 C5 . . . . 0.5(3) ?
    C1 N1 C5 N2 . . . . 175.93(16) ?
    Ru1 N1 C5 N2 . . . . -14.3(2) ?
    C1 N1 C5 C4 . . . . -5.2(3) ?
    Ru1 N1 C5 C4 . . . . 164.55(14) ?
    C6 N2 C5 N1 . . . . -34.9(3) ?
    C6 N2 C5 C4 . . . . 146.20(19) ?
    C3 C4 C5 N1 . . . . 3.1(3) ?
    C3 C4 C5 N2 . . . . -178.03(18) ?
    C10 N3 C6 N2 . . . . -178.17(16) ?
    Ru1 N3 C6 N2 . . . . 12.5(2) ?
    C10 N3 C6 C7 . . . . 3.0(3) ?
    Ru1 N3 C6 C7 . . . . -166.33(13) ?
    C5 N2 C6 N3 . . . . 36.0(3) ?
    C5 N2 C6 C7 . . . . -145.18(18) ?
    N3 C6 C7 C8 . . . . 0.0(3) ?
    N2 C6 C7 C8 . . . . -178.84(18) ?
    C6 C7 C8 C9 . . . . -2.3(3) ?
    C7 C8 C9 C10 . . . . 1.6(3) ?
    C6 N3 C10 C9 . . . . -3.8(3) ?
    Ru1 N3 C10 C9 . . . . 165.96(16) ?
    C8 C9 C10 N3 . . . . 1.5(3) ?
    N3 Ru1 C11 C12 . . . . -121.3(2) ?
    N1 Ru1 C11 C12 . . . . 56.45(12) ?
    C14 Ru1 C11 C12 . . . . -65.90(12) ?
    C13 Ru1 C11 C12 . . . . -28.76(11) ?
    C16 Ru1 C11 C12 . . . . -131.64(16) ?
    C15 Ru1 C11 C12 . . . . -103.21(12) ?
    Cl1 Ru1 C11 C12 . . . . 144.58(10) ?
    N3 Ru1 C11 C16 . . . . 10.4(3) ?
    N1 Ru1 C11 C16 . . . . -171.91(9) ?
    C14 Ru1 C11 C16 . . . . 65.74(11) ?
    C13 Ru1 C11 C16 . . . . 102.89(11) ?
    C12 Ru1 C11 C16 . . . . 131.64(16) ?
    C15 Ru1 C11 C16 . . . . 28.43(10) ?
    Cl1 Ru1 C11 C16 . . . . -83.78(9) ?
    N3 Ru1 C11 C17 . . . . 123.3(2) ?
    N1 Ru1 C11 C17 . . . . -59.0(2) ?
    C14 Ru1 C11 C17 . . . . 178.7(2) ?
    C13 Ru1 C11 C17 . . . . -144.2(2) ?
    C12 Ru1 C11 C17 . . . . -115.4(2) ?
    C16 Ru1 C11 C17 . . . . 112.9(2) ?
    C15 Ru1 C11 C17 . . . . 141.4(2) ?
    Cl1 Ru1 C11 C17 . . . . 29.2(2) ?
    C16 C11 C12 C13 . . . . -2.6(3) ?
    C17 C11 C12 C13 . . . . 176.89(18) ?
    Ru1 C11 C12 C13 . . . . 52.13(15) ?
    C16 C11 C12 C18 . . . . 178.88(18) ?
    C17 C11 C12 C18 . . . . -1.7(3) ?
    Ru1 C11 C12 C18 . . . . -126.43(19) ?
    C16 C11 C12 Ru1 . . . . -54.68(15) ?
    C17 C11 C12 Ru1 . . . . 124.76(18) ?
    N3 Ru1 C12 C11 . . . . 151.63(13) ?
    N1 Ru1 C12 C11 . . . . -129.88(11) ?
    C14 Ru1 C12 C11 . . . . 103.99(12) ?
    C13 Ru1 C12 C11 . . . . 133.55(17) ?
    C16 Ru1 C12 C11 . . . . 29.75(11) ?
    C15 Ru1 C12 C11 . . . . 66.19(12) ?
    Cl1 Ru1 C12 C11 . . . . -44.26(13) ?
    N3 Ru1 C12 C13 . . . . 18.08(19) ?
    N1 Ru1 C12 C13 . . . . 96.56(12) ?
    C14 Ru1 C12 C13 . . . . -29.56(12) ?
    C11 Ru1 C12 C13 . . . . -133.55(17) ?
    C16 Ru1 C12 C13 . . . . -103.80(12) ?
    C15 Ru1 C12 C13 . . . . -67.37(12) ?
    Cl1 Ru1 C12 C13 . . . . -177.81(9) ?
    N3 Ru1 C12 C18 . . . . -92.0(2) ?
    N1 Ru1 C12 C18 . . . . -13.6(2) ?
    C14 Ru1 C12 C18 . . . . -139.7(2) ?
    C13 Ru1 C12 C18 . . . . -110.1(2) ?
    C11 Ru1 C12 C18 . . . . 116.3(2) ?
    C16 Ru1 C12 C18 . . . . 146.1(2) ?
    C15 Ru1 C12 C18 . . . . -177.5(2) ?
    Cl1 Ru1 C12 C18 . . . . 72.1(2) ?
    C11 C12 C13 C14 . . . . 1.4(3) ?
    C18 C12 C13 C14 . . . . 180.00(18) ?
    Ru1 C12 C13 C14 . . . . 54.17(15) ?
    C11 C12 C13 C19 . . . . -178.90(18) ?
    C18 C12 C13 C19 . . . . -0.3(3) ?
    Ru1 C12 C13 C19 . . . . -126.10(18) ?
    C11 C12 C13 Ru1 . . . . -52.79(16) ?
    C18 C12 C13 Ru1 . . . . 125.83(18) ?
    N3 Ru1 C13 C14 . . . . 58.32(12) ?
    N1 Ru1 C13 C14 . . . . 143.33(11) ?
    C11 Ru1 C13 C14 . . . . -103.61(12) ?
    C12 Ru1 C13 C14 . . . . -131.67(17) ?
    C16 Ru1 C13 C14 . . . . -66.32(11) ?
    C15 Ru1 C13 C14 . . . . -29.85(11) ?
    Cl1 Ru1 C13 C14 . . . . -125.76(17) ?
    N3 Ru1 C13 C12 . . . . -170.01(11) ?
    N1 Ru1 C13 C12 . . . . -85.01(12) ?
    C14 Ru1 C13 C12 . . . . 131.67(17) ?
    C11 Ru1 C13 C12 . . . . 28.06(11) ?
    C16 Ru1 C13 C12 . . . . 65.35(12) ?
    C15 Ru1 C13 C12 . . . . 101.82(12) ?
    Cl1 Ru1 C13 C12 . . . . 5.9(3) ?
    N3 Ru1 C13 C19 . . . . -55.6(2) ?
    N1 Ru1 C13 C19 . . . . 29.4(2) ?
    C14 Ru1 C13 C19 . . . . -113.9(3) ?
    C11 Ru1 C13 C19 . . . . 142.5(2) ?
    C12 Ru1 C13 C19 . . . . 114.4(3) ?
    C16 Ru1 C13 C19 . . . . 179.8(2) ?
    C15 Ru1 C13 C19 . . . . -143.7(2) ?
    Cl1 Ru1 C13 C19 . . . . 120.3(2) ?
    C12 C13 C14 C15 . . . . 1.3(3) ?
    C19 C13 C14 C15 . . . . -178.40(18) ?
    Ru1 C13 C14 C15 . . . . 56.12(16) ?
    C12 C13 C14 C20 . . . . -178.35(18) ?
    C19 C13 C14 C20 . . . . 1.9(3) ?
    Ru1 C13 C14 C20 . . . . -123.56(18) ?
    C12 C13 C14 Ru1 . . . . -54.79(15) ?
    C19 C13 C14 Ru1 . . . . 125.48(18) ?
    N3 Ru1 C14 C13 . . . . -127.75(11) ?
    N1 Ru1 C14 C13 . . . . -45.46(13) ?
    C11 Ru1 C14 C13 . . . . 65.98(11) ?
    C12 Ru1 C14 C13 . . . . 29.69(11) ?
    C16 Ru1 C14 C13 . . . . 103.05(12) ?
    C15 Ru1 C14 C13 . . . . 131.44(16) ?
    Cl1 Ru1 C14 C13 . . . . 150.63(10) ?
    N3 Ru1 C14 C15 . . . . 100.80(11) ?
    N1 Ru1 C14 C15 . . . . -176.91(10) ?
    C13 Ru1 C14 C15 . . . . -131.44(16) ?
    C11 Ru1 C14 C15 . . . . -65.46(11) ?
    C12 Ru1 C14 C15 . . . . -101.75(12) ?
    C16 Ru1 C14 C15 . . . . -28.40(10) ?
    Cl1 Ru1 C14 C15 . . . . 19.19(17) ?
    N3 Ru1 C14 C20 . . . . -14.3(2) ?
    N1 Ru1 C14 C20 . . . . 68.0(2) ?
    C13 Ru1 C14 C20 . . . . 113.5(3) ?
    C11 Ru1 C14 C20 . . . . 179.5(2) ?
    C12 Ru1 C14 C20 . . . . 143.2(2) ?
    C16 Ru1 C14 C20 . . . . -143.5(2) ?
    C15 Ru1 C14 C20 . . . . -115.1(3) ?
    Cl1 Ru1 C14 C20 . . . . -95.9(2) ?
    C13 C14 C15 C16 . . . . -2.8(3) ?
    C20 C14 C15 C16 . . . . 176.85(18) ?
    Ru1 C14 C15 C16 . . . . 52.69(15) ?
    C13 C14 C15 C21 . . . . 176.60(18) ?
    C20 C14 C15 C21 . . . . -3.7(3) ?
    Ru1 C14 C15 C21 . . . . -127.89(18) ?
    C13 C14 C15 Ru1 . . . . -55.51(15) ?
    C20 C14 C15 Ru1 . . . . 124.16(19) ?
    N3 Ru1 C15 C16 . . . . 145.85(11) ?
    N1 Ru1 C15 C16 . . . . -124.88(19) ?
    C14 Ru1 C15 C16 . . . . -132.94(16) ?
    C13 Ru1 C15 C16 . . . . -103.26(12) ?
    C11 Ru1 C15 C16 . . . . -28.99(10) ?
    C12 Ru1 C15 C16 . . . . -65.52(11) ?
    Cl1 Ru1 C15 C16 . . . . 57.46(11) ?
    N3 Ru1 C15 C14 . . . . -81.21(11) ?
    N1 Ru1 C15 C14 . . . . 8.1(2) ?
    C13 Ru1 C15 C14 . . . . 29.68(11) ?
    C11 Ru1 C15 C14 . . . . 103.96(12) ?
    C12 Ru1 C15 C14 . . . . 67.42(11) ?
    C16 Ru1 C15 C14 . . . . 132.94(16) ?
    Cl1 Ru1 C15 C14 . . . . -169.60(9) ?
    N3 Ru1 C15 C21 . . . . 30.2(2) ?
    N1 Ru1 C15 C21 . . . . 119.5(3) ?
    C14 Ru1 C15 C21 . . . . 111.4(3) ?
    C13 Ru1 C15 C21 . . . . 141.1(2) ?
    C11 Ru1 C15 C21 . . . . -144.6(2) ?
    C12 Ru1 C15 C21 . . . . 178.9(2) ?
    C16 Ru1 C15 C21 . . . . -115.6(3) ?
    Cl1 Ru1 C15 C21 . . . . -58.2(2) ?
    C14 C15 C16 C11 . . . . 1.6(3) ?
    C21 C15 C16 C11 . . . . -177.77(18) ?
    Ru1 C15 C16 C11 . . . . 53.32(15) ?
    C14 C15 C16 C22 . . . . -176.89(18) ?
    C21 C15 C16 C22 . . . . 3.7(3) ?
    Ru1 C15 C16 C22 . . . . -125.22(17) ?
    C14 C15 C16 Ru1 . . . . -51.68(15) ?
    C21 C15 C16 Ru1 . . . . 128.92(18) ?
    C12 C11 C16 C15 . . . . 1.0(3) ?
    C17 C11 C16 C15 . . . . -178.42(18) ?
    Ru1 C11 C16 C15 . . . . -53.70(15) ?
    C12 C11 C16 C22 . . . . 179.58(18) ?
    C17 C11 C16 C22 . . . . 0.1(3) ?
    Ru1 C11 C16 C22 . . . . 124.85(17) ?
    C12 C11 C16 Ru1 . . . . 54.73(15) ?
    C17 C11 C16 Ru1 . . . . -124.72(17) ?
    N3 Ru1 C16 C15 . . . . -43.37(13) ?
    N1 Ru1 C16 C15 . . . . 148.04(12) ?
    C14 Ru1 C16 C15 . . . . 29.14(11) ?
    C13 Ru1 C16 C15 . . . . 66.44(12) ?
    C11 Ru1 C16 C15 . . . . 132.97(15) ?
    C12 Ru1 C16 C15 . . . . 103.78(12) ?
    Cl1 Ru1 C16 C15 . . . . -128.87(10) ?
    N3 Ru1 C16 C11 . . . . -176.34(9) ?
    N1 Ru1 C16 C11 . . . . 15.07(17) ?
    C14 Ru1 C16 C11 . . . . -103.83(11) ?
    C13 Ru1 C16 C11 . . . . -66.53(11) ?
    C12 Ru1 C16 C11 . . . . -29.19(10) ?
    C15 Ru1 C16 C11 . . . . -132.97(15) ?
    Cl1 Ru1 C16 C11 . . . . 98.17(9) ?
    N3 Ru1 C16 C22 . . . . 71.1(2) ?
    N1 Ru1 C16 C22 . . . . -97.5(2) ?
    C14 Ru1 C16 C22 . . . . 143.6(2) ?
    C13 Ru1 C16 C22 . . . . -179.1(2) ?
    C11 Ru1 C16 C22 . . . . -112.6(2) ?
    C12 Ru1 C16 C22 . . . . -141.8(2) ?
    C15 Ru1 C16 C22 . . . . 114.5(2) ?
    Cl1 Ru1 C16 C22 . . . . -14.42(19) ?
loop_
    _geom_hbond_atom_site_label_D
    _geom_hbond_atom_site_label_H
    _geom_hbond_atom_site_label_A
    _geom_hbond_site_symmetry_A
    _geom_hbond_distance_DH
    _geom_hbond_distance_HA
    _geom_hbond_distance_DA
    _geom_hbond_angle_DHA
    N2 H2A Cl1 2_656 0.85(3) 2.51(3) 3.3493(17) 170(3)
    C3 H3 F3 3_757 0.95 2.52 3.351(3) 146
    C8 H8 F5 2_656 0.95 2.55 3.435(3) 155
    C20 H20A Cl3 1_565 0.98 2.78 3.626(2) 144
    C20 H20B F2 4_565 0.98 2.54 3.424(3) 151
data_global
_journal_date_recd_electronic     2011-02-22
_journal_date_accepted     2011-03-29
_journal_name_full     'Acta Crystallographica, Section E'
_journal_year     2011
_journal_volume     67
_journal_issue      5
_journal_page_first     m548
_journal_page_last     m548
_journal_paper_category     QM
_journal_coeditor_code     OM2411
_publ_contact_author
;
Kim, Jinkwon
Department of Chemistry
Kongju National University,
182 Shinkwan, Kongju
Chungnam, 314-701
Republic of Korea
;
_publ_contact_author_email     jkim@kongju.ac.kr
_publ_contact_author_fax     '+82 41 8568613'
_publ_contact_author_phone     '+82 41 8508490'
_publ_section_title
;
[Bis(2-pyridyl-\k<i>N</i>)amine]chlorido(\h^6^-hexamethylbenzene)ruthenium(II)
hexafluoridophosphate dichloromethane monosolvate
;
loop_
    _publ_author_name
    _publ_author_address
    'Gupta, Gajendra'
;
       Department of Chemistry
       Kongju National University,
       182 Shinkwan, Kongju
       Chungnam 314-701
       Republic of Korea
;
    'Therrien, Bruno'
;
      Service Analytique Facultaire,
      Universit\'e de Neuch\^atel,
      Ave de Bellevaux 51,
      CH-2000 Neuch\^atel,
      Switzerland
;
    'Kim, Jinkwon'
;
       Department of Chemistry
       Kongju National University,
       182 Shinkwan, Kongju
       Chungnam 314-701
       Republic of Korea
;
