# Supplementary material for: [Bis­(2-pyrid­yl-κN)amine]chlorido(η6-hexa­methyl­benzene)­ruthenium(II) hexa­fluorido­phosphate dichloro­methane solvate
Source: Acta Crystallogr Sect E Struct Rep Online. 2011 Apr 7;67(Pt 5):m548. doi: 10.1107/S1600536811011640 (PMC3089226; doi:10.1107/S1600536811011640)
Supplement: Supplementary file 2 [file e-67-0m548-Isup2.hkl]

# 
# h,k,l, Fc-squared, Fo-squared, sigma(Fo-squared) and status flag 
# 
data_I
_shelx_title ' ' 
_shelx_refln_list_code          4 
_shelx_F_calc_maximum      277.16 
_exptl_crystal_F_000      1408.00 
_reflns_d_resolution_high  0.6367 
 
loop_ 
 _symmetry_equiv_pos_as_xyz 
 'x, y, z' 
 '-x+1/2, y+1/2, -z+1/2' 
 '-x, -y, -z' 
 'x-1/2, -y-1/2, z-1/2' 
 
_cell_length_a    15.5241 
_cell_length_b     9.1644 
_cell_length_c    18.9108 
_cell_angle_alpha  90.000 
_cell_angle_beta   93.621 
_cell_angle_gamma  90.000 
 
_shelx_F_squared_multiplier     1.000 
 
loop_ 
 _refln_index_h 
 _refln_index_k 
 _refln_index_l 
 _refln_F_squared_calc 
 _refln_F_squared_meas 
 _refln_F_squared_sigma 
 _refln_observed_status 
   2   0   0     9641.77    10288.22    207.91 o 
   4   0   0    61656.22    53757.04    877.09 o 
   6   0   0     8464.99     8947.84    130.11 o 
   8   0   0    22149.41    22604.51    369.56 o 
  10   0   0     5135.19     4926.84    127.20 o 
  12   0   0     6662.95     6542.51    167.37 o 
  14   0   0     1901.89     1878.99     63.92 o 
  16   0   0     4995.35     4613.29    188.71 o 
  18   0   0      170.86      159.98     31.34 o 
  20   0   0      888.25      822.10     67.91 o 
  22   0   0      463.49      575.27     62.03 o 
   1   1   0    22890.91    19919.68    532.30 o 
   2   1   0    53238.02    43086.29   1540.15 o 
   3   1   0     5648.18     5901.56     63.99 o 
   4   1   0     2550.03     2676.99     30.49 o 
   5   1   0      414.02      371.95      6.38 o 
   6   1   0    55801.07    49658.28   1059.86 o 
   7   1   0     3095.79     3429.65     42.02 o 
   8   1   0     1275.23     1332.68     19.18 o 
   9   1   0      785.03      854.33     15.99 o 
  10   1   0    10858.09    10523.08    132.61 o 
  11   1   0      370.26      384.43     11.75 o 
  12   1   0       17.50       40.80      6.15 o 
  13   1   0     1173.89     1135.73     31.18 o 
  14   1   0      598.24      747.57     39.57 o 
  15   1   0       74.53       50.97     10.88 o 
  16   1   0      565.68      473.36     28.79 o 
  17   1   0      493.21      459.64     45.06 o 
  18   1   0     2792.86     2730.14     94.19 o 
  19   1   0      101.24      127.88     21.93 o 
  20   1   0      139.08      135.50     23.07 o 
  21   1   0      173.85      204.68     27.60 o 
  22   1   0     2428.77     2490.00     97.56 o 
   0   2   0     2760.87     2794.01     47.12 o 
   1   2   0    66740.48    49870.71   1594.60 o 
   2   2   0     5465.62     5854.02     80.71 o 
   3   2   0        6.57       10.60      2.50 o 
   4   2   0     1075.53     1121.98     18.48 o 
   5   2   0     1395.35     1346.12     20.36 o 
   6   2   0      354.29      344.64      6.66 o 
   7   2   0     2221.62     2375.77     37.74 o 
   8   2   0     3504.29     3407.14     42.48 o 
   9   2   0     3390.07     3298.71     41.84 o 
  10   2   0       81.72       57.87      3.95 o 
  11   2   0       19.91       36.24      4.60 o 
  12   2   0     4562.36     4729.34     80.35 o 
  13   2   0      510.31      501.28     20.53 o 
  14   2   0      131.83      131.05     12.13 o 
  15   2   0     1026.11      981.23     36.80 o 
  16   2   0     1985.32     1824.60     62.44 o 
  17   2   0      341.50      315.04     22.22 o 
  18   2   0        2.82       24.34     12.71 o 
  19   2   0     1129.95     1133.05     55.41 o 
  20   2   0      418.97      374.01     33.92 o 
  21   2   0        0.82        4.94     13.62 o 
  22   2   0       89.50       63.99     31.34 o 
   1   3   0    17041.78    17158.02    205.00 o 
   2   3   0     1775.17     1806.18     31.90 o 
   3   3   0     9338.11     9970.79    123.07 o 
   4   3   0     1044.80     1160.29     46.18 o 
   5   3   0    18749.36    18404.16    283.80 o 
   6   3   0      319.89      442.76     11.93 o 
   7   3   0    12231.37    12069.99    158.70 o 
   8   3   0      235.46      337.30     10.94 o 
   9   3   0     7940.82     8242.28    111.96 o 
  10   3   0     3779.12     3715.68     55.52 o 
  11   3   0      162.85      191.28     15.54 o 
  12   3   0       46.25       55.48      7.18 o 
  13   3   0     3420.55     3293.80     70.97 o 
  14   3   0     2149.70     2202.54     91.70 o 
  15   3   0      312.18      291.07     18.15 o 
  16   3   0      784.23      743.50     29.57 o 
  17   3   0     1682.83     1640.53     84.74 o 
  18   3   0      148.12      180.95     19.39 o 
  19   3   0     1066.06      941.64     51.48 o 
  20   3   0        3.84        9.20     28.08 o 
  21   3   0     1255.08     1260.54     93.38 o 
  22   3   0       36.96       46.36     31.34 o 
   0   4   0     2737.32     2926.78     52.66 o 
   1   4   0    17700.16    17618.67    199.16 o 
   2   4   0     4785.53     4667.81     60.03 o 
   3   4   0    35280.94    35795.53    446.29 o 
   4   4   0      536.82      542.76     18.44 o 
   5   4   0     1487.22     1561.53     43.32 o 
   6   4   0      995.07      960.51     27.99 o 
   7   4   0    16702.33    15864.65    225.67 o 
   8   4   0      660.09      664.80     16.21 o 
   9   4   0     2234.33     2289.36     37.71 o 
  10   4   0      422.77      433.62     13.72 o 
  11   4   0    12821.78    12492.68    207.69 o 
  12   4   0      217.93      255.17     13.12 o 
  13   4   0     2475.35     2449.79     58.13 o 
  14   4   0       27.37       13.12      8.08 o 
  15   4   0     3304.12     3261.74     76.56 o 
  16   4   0        2.53        4.80      8.65 o 
  17   4   0     2543.13     2424.90     72.34 o 
  18   4   0       19.56       20.95     15.00 o 
  19   4   0     1332.76     1364.34     64.17 o 
  20   4   0        0.86       13.71     17.08 o 
  21   4   0      444.18      415.29     54.20 o 
   1   5   0     3111.21     3294.14     61.89 o 
   2   5   0     3357.70     3106.32     43.02 o 
   3   5   0     2538.44     2767.30     41.05 o 
   4   5   0      466.29      497.77     11.78 o 
   5   5   0     9517.24     9650.38    119.75 o 
   6   5   0     2197.53     2339.70     41.63 o 
   7   5   0     1593.09     1554.22     30.91 o 
   8   5   0      356.09      338.99     11.67 o 
   9   5   0    10769.67    10739.77    145.68 o 
  10   5   0       34.49       44.25      5.83 o 
  11   5   0     2087.26     2144.52     43.50 o 
  12   5   0      101.86       81.34      8.92 o 
  13   5   0     4904.89     4733.44     96.83 o 
  14   5   0      131.54      132.44     13.81 o 
  15   5   0     2283.32     2253.08     58.53 o 
  16   5   0        0.92       -8.51      8.86 o 
  17   5   0      778.32      729.98     36.44 o 
  18   5   0      754.15      720.06     37.46 o 
  19   5   0      694.02      715.01     63.99 o 
  20   5   0        3.64        6.53     20.90 o 
   0   6   0       15.35       33.71      6.39 o 
   1   6   0      665.35      580.17     24.14 o 
   2   6   0      162.88      156.38      7.68 o 
   3   6   0      325.38      278.24     10.06 o 
   4   6   0      813.26      739.75     15.23 o 
   5   6   0      186.59      215.55      8.51 o 
   6   6   0     1407.25     1530.18     31.41 o 
   7   6   0      630.01      657.64     18.71 o 
   8   6   0     1075.00     1223.04     27.76 o 
   9   6   0     4495.05     4449.52     68.05 o 
  10   6   0      112.11       99.91      7.91 o 
  11   6   0      135.58      184.11     11.96 o 
  12   6   0     3403.36     3576.56     80.92 o 
  13   6   0       95.44      119.61     11.11 o 
  14   6   0      322.97      334.60     23.11 o 
  15   6   0      178.21      194.73     19.60 o 
  16   6   0     2006.21     1996.96     79.14 o 
  17   6   0      313.96      321.38     32.31 o 
  18   6   0       51.95       59.17     19.33 o 
  19   6   0      357.57      391.42     36.90 o 
   1   7   0       64.04       75.11      6.62 o 
   2   7   0    11475.20    11551.98    156.19 o 
   3   7   0     2162.83     2130.40     39.81 o 
   4   7   0      422.87      413.45     26.01 o 
   5   7   0     3521.07     3547.87     61.20 o 
   6   7   0     9361.52     8995.39    136.55 o 
   7   7   0       71.01       62.82      7.98 o 
   8   7   0     3387.99     3326.64     59.43 o 
   9   7   0       46.65       37.24      7.05 o 
  10   7   0     6639.53     6474.72     95.57 o 
  11   7   0        0.13       -4.39      6.41 o 
  12   7   0     1580.13     1489.96     41.30 o 
  13   7   0       47.43       66.75     12.29 o 
  14   7   0     2290.22     2290.82    194.59 o 
  15   7   0      377.74      389.66     33.42 o 
  16   7   0       34.60       49.56     17.47 o 
  17   7   0        0.27        5.94     15.46 o 
  18   7   0     1790.18     1818.91     79.16 o 
   0   8   0    11738.12    11457.15    221.48 o 
   1   8   0      102.11       91.12     12.03 o 
   2   8   0       79.20       52.38      6.80 o 
   3   8   0        0.60        3.76      7.66 o 
   4   8   0     8985.45     8515.03    131.06 o 
   5   8   0      129.08      200.10     13.55 o 
   6   8   0      683.61      718.72     24.59 o 
   7   8   0       33.64       18.49     10.18 o 
   8   8   0     9756.89     9312.31    160.22 o 
   9   8   0      218.90      161.54     12.20 o 
  10   8   0        1.10       -3.87      6.12 o 
  11   8   0      256.35      253.10     18.82 o 
  12   8   0     1385.18     1283.85     55.23 o 
  13   8   0       43.98       63.11     13.95 o 
  14   8   0       50.12       53.49     18.59 o 
  15   8   0      154.07      119.72     47.67 o 
  16   8   0     3352.98     3197.95    112.13 o 
  17   8   0      121.73      125.64     26.77 o 
   1   9   0       21.28       -1.02      6.79 o 
   2   9   0     4980.88     4753.32    105.65 o 
   3   9   0      300.77      267.28     16.03 o 
   4   9   0      637.74      639.75     25.54 o 
   5   9   0       32.25       43.46      9.00 o 
   6   9   0     2151.58     2075.69     57.99 o 
   7   9   0      143.12      163.69     13.75 o 
   8   9   0       92.84      129.48     13.10 o 
   9   9   0      275.25      258.92     16.61 o 
  10   9   0     1848.94     1898.66     67.46 o 
  11   9   0      415.01      471.32     30.35 o 
  12   9   0      178.66      160.86     30.37 o 
  13   9   0       19.81       22.72     11.76 o 
  14   9   0     1879.16     1848.19    159.00 o 
  15   9   0      427.75      385.94     35.14 o 
  16   9   0       19.48       16.12     16.94 o 
   0  10   0       89.31       96.64     23.51 o 
   1  10   0     1282.39     1400.48     54.02 o 
   2  10   0       61.32       69.86     13.08 o 
   3  10   0     2474.03     2388.29     64.35 o 
   4  10   0        1.36       19.84      9.76 o 
   5  10   0      496.13      481.12     22.44 o 
   6  10   0       94.10       87.36     12.05 o 
   7  10   0      932.26      963.55     35.91 o 
   8  10   0      473.38      466.78     25.71 o 
   9  10   0     1200.68     1207.77     36.54 o 
  10  10   0      271.92      237.75     20.42 o 
  11  10   0      190.31      168.46     18.58 o 
  12  10   0        1.15       -0.10     10.54 o 
  13  10   0      326.06      276.28     48.04 o 
  14  10   0       29.17       20.53     16.27 o 
  15  10   0      705.89      736.57     48.58 o 
   1  11   0     3793.38     3834.09    144.96 o 
   2  11   0      201.80      162.59     22.11 o 
   3  11   0     3060.46     3055.12    175.00 o 
   4  11   0      407.46      340.48     28.83 o 
   5  11   0     1286.49     1398.68     56.55 o 
   6  11   0        1.99       14.52     22.53 o 
   7  11   0     1095.97      974.30     58.11 o 
   8  11   0       23.42       -8.79     13.57 o 
   9  11   0     2805.57     2641.95    124.07 o 
  10  11   0       29.29       25.47     24.16 o 
  11  11   0      163.29      148.23     33.30 o 
  12  11   0       28.47       30.04     25.47 o 
  13  11   0     1323.48     1255.02     79.66 o 
   0  12   0        0.94       -0.65     17.63 o 
   1  12   0     1788.92     1717.78     67.41 o 
   2  12   0       72.17       57.50     26.77 o 
   3  12   0     2654.81     2866.49     93.50 o 
   4  12   0        0.33       -2.68     14.58 o 
   5  12   0     1562.70     1624.17     70.85 o 
   6  12   0       73.27       97.54     20.97 o 
   7  12   0     2330.89     2309.43     89.46 o 
   8  12   0        0.42       -6.28     14.43 o 
   9  12   0      873.69      933.76     71.83 o 
  10  12   0        5.25       -4.57     22.20 o 
  11  12   0     1341.88     1463.98     91.42 o 
  12  12   0       44.33      110.35     32.65 o 
  13  12   0      383.36      354.57     48.32 o 
   1  13   0      262.31      245.98     28.58 o 
   2  13   0      233.92      229.22     30.04 o 
   3  13   0      240.28      246.58     29.04 o 
   4  13   0       83.46       68.89     19.85 o 
   5  13   0      610.94      580.22     75.09 o 
   6  13   0       15.48       35.10     18.61 o 
   7  13   0      662.41      738.04     46.26 o 
   8  13   0        0.02       -6.53     23.51 o 
   9  13   0      329.29      312.78     48.32 o 
   1  14   0      172.98      148.88     35.91 o 
   3  14   0        5.92       -0.65     20.90 o 
 -21   0   1        2.51       -3.26     18.28 o 
 -19   0   1     5161.92     4956.75    211.56 o 
 -17   0   1        1.41       24.16     17.63 o 
 -15   0   1    14275.87    12537.82    438.15 o 
 -13   0   1        0.19       17.01     35.59 o 
 -11   0   1    12009.58    12499.93    331.06 o 
  -9   0   1     2106.59     2023.61     59.56 o 
  -7   0   1    29895.21    28756.63    539.80 o 
  -5   0   1    10741.21    11156.74    212.48 o 
  -3   0   1     8190.00     8005.95    152.17 o 
  -1   0   1      311.38      362.13     11.75 o 
   1   0   1    36923.58    29099.70   1195.93 o 
   3   0   1    30536.07    27616.50    393.36 o 
   5   0   1    35305.36    32392.18    928.28 o 
   7   0   1     3432.77     3561.77     61.45 o 
   9   0   1    51183.47    49186.92    996.40 o 
  11   0   1      184.22      251.89     14.87 o 
  13   0   1    12187.07    12861.80    312.34 o 
  15   0   1     1278.87     1148.59     68.56 o 
  17   0   1     6136.95     5503.95    220.71 o 
  19   0   1      579.79      566.13     54.85 o 
  21   0   1      597.56      488.43     56.16 o 
 -22   1   1       21.62       59.42     30.04 o 
 -21   1   1     1061.58     1021.23     56.32 o 
 -20   1   1      182.41      159.11     23.96 o 
 -19   1   1        5.50       -1.81     11.31 o 
 -18   1   1       14.11       34.12     14.29 o 
 -17   1   1     3054.33     2950.35     97.42 o 
 -16   1   1      129.58      108.26     14.57 o 
 -15   1   1       36.47       26.34      9.33 o 
 -14   1   1      841.20      875.15     42.98 o 
 -13   1   1     6400.94     6464.83    144.86 o 
 -12   1   1     1896.84     1974.16     44.34 o 
 -11   1   1     1315.26     1333.85     29.49 o 
 -10   1   1       82.89       69.88      4.81 o 
  -9   1   1     4513.59     4181.25     56.26 o 
  -8   1   1     2648.30     2637.41     37.10 o 
  -7   1   1      724.48      723.02     14.11 o 
  -6   1   1      120.64      169.81      5.00 o 
  -5   1   1     7752.67     7829.84     97.09 o 
  -4   1   1     1176.18     1200.43     16.30 o 
  -3   1   1     1016.54     1260.32     21.76 o 
  -2   1   1      707.24      602.20     16.75 o 
  -1   1   1    27623.25    24104.22    550.19 o 
   0   1   1      560.96      790.30     10.85 o 
   1   1   1      858.33      896.35     12.40 o 
   2   1   1     8333.93     8668.20    106.50 o 
   3   1   1    11495.37    12174.20    148.09 o 
   4   1   1      847.91      903.25     13.63 o 
   5   1   1      870.32     1024.31     14.75 o 
   6   1   1     1193.30     1431.51     20.00 o 
   7   1   1    24038.07    25509.37    308.09 o 
   8   1   1      646.42      826.03     14.83 o 
   9   1   1     1425.95     1403.07     22.65 o 
  10   1   1        0.38       13.41      3.77 o 
  11   1   1    13665.03    13516.14    182.28 o 
  12   1   1      469.60      530.32     18.82 o 
  13   1   1      325.73      379.29     15.06 o 
  14   1   1       58.64       64.67      9.36 o 
  15   1   1     5605.52     5328.67    174.31 o 
  16   1   1      929.02      835.83     34.41 o 
  17   1   1       34.10       15.96     11.31 o 
  18   1   1      305.90      252.62     26.31 o 
  19   1   1     1695.16     1716.11     71.31 o 
  20   1   1       85.95       96.67     21.22 o 
  21   1   1      478.53      501.22     39.89 o 
  22   1   1       27.38       52.10     19.45 o 
 -22   2   1      131.87      164.55     38.53 o 
 -21   2   1      119.33      108.48     27.43 o 
 -20   2   1      457.09      478.25     37.85 o 
 -19   2   1      145.43      144.62     22.85 o 
 -18   2   1      399.77      452.05     33.42 o 
 -17   2   1       48.57       38.90     12.69 o 
 -16   2   1      703.46      550.09     27.85 o 
 -15   2   1      299.02      261.64     19.08 o 
 -14   2   1     1933.67     1864.27     66.65 o 
 -13   2   1      998.59     1000.31     30.48 o 
 -12   2   1        2.27        1.46      4.52 o 
 -11   2   1     1063.96      981.24     20.28 o 
 -10   2   1     4453.42     4779.40     64.27 o 
  -9   2   1      604.79      634.91     11.74 o 
  -8   2   1     6218.73     6810.88     79.90 o 
  -7   2   1     1021.83     1133.33     16.41 o 
  -6   2   1     9096.89     8898.36    101.77 o 
  -5   2   1      150.81      231.54      6.08 o 
  -4   2   1     4538.34     4828.18     60.65 o 
  -3   2   1    13931.58    13473.15    224.04 o 
  -2   2   1      481.30      515.47     10.08 o 
  -1   2   1     8996.22     9535.06    142.19 o 
   0   2   1    14599.59    14785.68    232.05 o 
   1   2   1    15754.90    15900.66    314.86 o 
   2   2   1     7280.32     7577.80    100.76 o 
   3   2   1     4275.23     4523.02     56.49 o 
   4   2   1    15916.60    16938.81    190.89 o 
   5   2   1      566.20      578.45      9.85 o 
   6   2   1      277.56      367.26      6.63 o 
   7   2   1      639.97      592.09     14.06 o 
   8   2   1     2649.15     2525.80     30.84 o 
   9   2   1       47.00       44.31      3.87 o 
  10   2   1      861.90      860.39     14.87 o 
  11   2   1     2374.28     2161.69     36.76 o 
  12   2   1        8.80       13.92      4.68 o 
  13   2   1       38.82       69.16      9.36 o 
  14   2   1      625.57      722.39     26.35 o 
  15   2   1       29.86       19.22      9.14 o 
  16   2   1      325.08      305.92     19.42 o 
  17   2   1      446.92      429.99     37.17 o 
  18   2   1      321.49      262.83     26.31 o 
  19   2   1       22.65       29.72     14.41 o 
  20   2   1       17.28        3.92     15.67 o 
  21   2   1      740.92      757.15     48.71 o 
  22   2   1       41.55        3.26     22.85 o 
 -22   3   1      677.67      544.58     63.99 o 
 -21   3   1       44.91       39.65     19.84 o 
 -20   3   1     1554.97     1605.45     72.26 o 
 -19   3   1      286.28      317.88     30.93 o 
 -18   3   1     1431.77     1437.96     59.59 o 
 -17   3   1        4.95        1.55      9.64 o 
 -16   3   1     1880.87     1900.46     58.61 o 
 -15   3   1      423.24      412.44     21.39 o 
 -14   3   1     3050.53     3145.64     69.74 o 
 -13   3   1        0.13        5.80      6.34 o 
 -12   3   1     4858.27     4714.17     92.70 o 
 -11   3   1      251.35      280.69     12.16 o 
 -10   3   1      595.96      572.71     13.78 o 
  -9   3   1        9.60        6.52      3.35 o 
  -8   3   1     3792.73     3778.14     54.97 o 
  -7   3   1        0.39       19.72      3.78 o 
  -6   3   1     3770.98     3675.09     52.70 o 
  -5   3   1     3276.55     3074.64     44.61 o 
  -4   3   1     2732.14     2790.60     44.05 o 
  -3   3   1     1574.81     1948.58     25.24 o 
  -2   3   1    14630.18    14707.91    165.91 o 
  -1   3   1    16403.22    15813.21    228.38 o 
   0   3   1    14213.13    14356.57    161.86 o 
   1   3   1       79.52      121.86      6.34 o 
   2   3   1    21082.50    20350.52    301.72 o 
   3   3   1      255.01      317.83      7.10 o 
   4   3   1    15908.54    15297.92    207.55 o 
   5   3   1     3576.29     3984.39     70.68 o 
   6   3   1     5500.80     5999.59    105.99 o 
   7   3   1      166.89      201.21      8.32 o 
   8   3   1     4258.11     4556.92     75.99 o 
   9   3   1      142.99      186.22     10.58 o 
  10   3   1    14286.57    13886.36    170.09 o 
  11   3   1      136.33      149.49      9.73 o 
  12   3   1      977.62      990.12     25.16 o 
  13   3   1     1473.59     1383.81     38.58 o 
  14   3   1     4083.25     4070.01     85.16 o 
  15   3   1      160.28      224.65     16.36 o 
  16   3   1     1654.65     1706.59     47.96 o 
  17   3   1       11.32        5.91      8.39 o 
  18   3   1     1570.57     1683.81     56.89 o 
  19   3   1      124.24      136.92     23.51 o 
  20   3   1      274.41      279.80     30.70 o 
  21   3   1       65.75       80.42     37.55 o 
  22   3   1     1784.69     1853.15    116.88 o 
 -21   4   1      150.38      108.39     35.91 o 
 -20   4   1     1433.76     1415.82    105.13 o 
 -19   4   1      177.98      180.77     29.71 o 
 -18   4   1     3650.08     3492.38    236.38 o 
 -17   4   1       82.52       73.19     15.14 o 
 -16   4   1     2042.41     1968.34     53.55 o 
 -15   4   1        0.61       14.27      8.48 o 
 -14   4   1     2145.95     2047.49     62.11 o 
 -13   4   1       26.40       28.08     11.03 o 
 -12   4   1     3018.73     2973.40     55.40 o 
 -11   4   1      458.94      428.10     19.17 o 
 -10   4   1     1439.69     1459.97     27.18 o 
  -9   4   1      346.78      214.23     10.57 o 
  -8   4   1    10646.45    10264.99    137.53 o 
  -7   4   1      436.89      459.62     12.57 o 
  -6   4   1     7793.12     8179.97    120.55 o 
  -5   4   1       60.52      138.70      7.54 o 
  -4   4   1    10894.46    10090.78    133.38 o 
  -3   4   1      296.51      466.11      9.89 o 
  -2   4   1    37233.09    35395.23    508.14 o 
  -1   4   1      361.17      361.91      8.11 o 
   0   4   1     6611.51     6983.53     82.00 o 
   1   4   1      157.57      141.24      5.20 o 
   2   4   1    13281.35    12628.08    153.37 o 
   3   4   1     3401.66     3314.53     68.82 o 
   4   4   1    24574.49    25330.31    363.42 o 
   5   4   1     2121.22     2159.28     42.32 o 
   6   4   1    12697.04    12257.10    176.19 o 
   7   4   1        0.07       -1.96      3.35 o 
   8   4   1     9586.32     9143.07    134.52 o 
   9   4   1      313.82      220.91     10.25 o 
  10   4   1     8027.06     8002.12    111.01 o 
  11   4   1       33.53       49.48      7.65 o 
  12   4   1     8279.77     7927.08    125.68 o 
  13   4   1       27.52       35.44      9.48 o 
  14   4   1     1339.60     1418.77     41.42 o 
  15   4   1       69.54       78.10     12.02 o 
  16   4   1     5225.79     5033.13    105.37 o 
  17   4   1       29.89       20.85     11.79 o 
  18   4   1      190.68      169.27     19.97 o 
  19   4   1       24.91        6.73     28.40 o 
  20   4   1     4589.11     4485.95    213.52 o 
 -20   5   1     1686.17     1509.68    100.56 o 
 -19   5   1      101.31       93.45     22.03 o 
 -18   5   1      288.10      292.07     24.98 o 
 -17   5   1       62.45       63.99     14.74 o 
 -16   5   1     1245.52     1165.85     44.96 o 
 -15   5   1       26.70       30.92      9.98 o 
 -14   5   1     1429.56     1464.13     43.17 o 
 -13   5   1      399.26      406.57     22.71 o 
 -12   5   1     2107.11     2055.03     42.96 o 
 -11   5   1      695.73      636.16     20.16 o 
 -10   5   1     4865.00     4702.94     70.00 o 
  -9   5   1     1078.41     1058.86     26.96 o 
  -8   5   1     2979.99     3029.62     51.38 o 
  -7   5   1        9.55       17.58      4.44 o 
  -6   5   1     9809.00     9551.42    140.71 o 
  -5   5   1     2062.65     1986.86     34.09 o 
  -4   5   1     4380.62     4532.04     59.63 o 
  -3   5   1     2051.73     2126.30     31.28 o 
  -2   5   1    22139.87    20882.03    251.22 o 
  -1   5   1     3792.64     3576.73     48.63 o 
   0   5   1    11574.75    10971.29    161.43 o 
   1   5   1     1276.53     1326.47     23.74 o 
   2   5   1     4492.59     4725.01     62.12 o 
   3   5   1     9004.48     9326.51    136.57 o 
   4   5   1     2433.19     2510.65     45.41 o 
   5   5   1      189.21      272.74      7.55 o 
   6   5   1     2989.28     3259.30     54.47 o 
   7   5   1      298.77      300.31     13.07 o 
   8   5   1     2066.97     1950.38     37.12 o 
   9   5   1       23.52        5.01      4.42 o 
  10   5   1     1140.44     1246.76     25.68 o 
  11   5   1      295.07      330.53     26.76 o 
  12   5   1        1.62       -1.93      5.44 o 
  13   5   1      196.58      191.72     12.98 o 
  14   5   1     2634.73     2543.22     61.97 o 
  15   5   1        1.03       17.68      9.23 o 
  16   5   1      593.73      622.05     32.40 o 
  17   5   1      193.26      163.98     25.26 o 
  18   5   1     1840.38     1789.88     84.23 o 
  19   5   1      320.77      362.07     34.95 o 
  20   5   1      249.89      294.49     46.36 o 
 -19   6   1     1144.27     1182.54     84.89 o 
 -18   6   1       87.50      141.56     69.87 o 
 -17   6   1       82.98       59.02     18.70 o 
 -16   6   1      200.46      187.62     20.00 o 
 -15   6   1      258.00      240.70     21.48 o 
 -14   6   1      422.48      407.39     25.33 o 
 -13   6   1      246.94      220.22     16.84 o 
 -12   6   1       85.87       97.27     12.14 o 
 -11   6   1     1194.15     1188.58     30.30 o 
 -10   6   1     1287.88     1387.30     34.27 o 
  -9   6   1       12.58       20.76      5.01 o 
  -8   6   1      934.37      864.33     20.42 o 
  -7   6   1     4629.61     4668.71     82.76 o 
  -6   6   1      819.35      838.03     21.19 o 
  -5   6   1     2276.93     2491.04     40.05 o 
  -4   6   1      761.41      747.73     15.41 o 
  -3   6   1    19646.71    19332.60    375.37 o 
  -2   6   1      118.42      187.38      8.29 o 
  -1   6   1      176.20      200.78      8.60 o 
   0   6   1     4590.42     4244.69     62.28 o 
   1   6   1    12105.50    11794.46    157.38 o 
   2   6   1     2244.71     2111.10     35.18 o 
   3   6   1       22.99       18.28      3.73 o 
   4   6   1      541.15      615.33     13.60 o 
   5   6   1     2801.47     2793.84     44.01 o 
   6   6   1      737.18      691.07     20.98 o 
   7   6   1        1.82       -0.83      4.17 o 
   8   6   1      256.35      277.14     16.62 o 
   9   6   1      426.12      382.75     14.98 o 
  10   6   1        1.65       -4.15      4.15 o 
  11   6   1        9.53        6.51      5.80 o 
  12   6   1      351.18      352.18     16.47 o 
  13   6   1     1437.46     1349.81     34.38 o 
  14   6   1       71.93       49.20     15.46 o 
  15   6   1      115.12      100.36     20.45 o 
  16   6   1       43.29       30.16     31.67 o 
  17   6   1      802.92      799.35     56.48 o 
  18   6   1      166.97      137.21     25.01 o 
  19   6   1      329.02      360.06     36.07 o 
 -18   7   1       24.98       14.24     17.07 o 
 -17   7   1     2570.17     2551.40     95.24 o 
 -16   7   1       51.80       49.22     17.85 o 
 -15   7   1      112.32      137.82     22.82 o 
 -14   7   1       40.82       35.26     14.31 o 
 -13   7   1     3382.76     3346.08    107.33 o 
 -12   7   1        4.44       -2.26      6.71 o 
 -11   7   1      131.74      112.15     10.95 o 
 -10   7   1      699.91      735.03     23.48 o 
  -9   7   1    12286.32    12070.93    165.48 o 
  -8   7   1     1555.43     1516.91     30.88 o 
  -7   7   1      381.48      463.17     16.81 o 
  -6   7   1      547.40      484.00     17.55 o 
  -5   7   1    12073.33    12515.88    184.36 o 
  -4   7   1      760.25      757.41     33.23 o 
  -3   7   1       36.57       22.33      5.04 o 
  -2   7   1      848.60      787.21     18.93 o 
  -1   7   1    10656.96    10449.24    142.16 o 
   0   7   1     2364.81     2351.44     39.68 o 
   1   7   1      559.83      550.60     16.62 o 
   2   7   1      124.95      144.78      9.07 o 
   3   7   1    10786.36    11193.82    151.79 o 
   4   7   1     1728.31     1722.20     31.49 o 
   5   7   1      114.99      105.26      8.72 o 
   6   7   1     1742.20     1728.65     35.89 o 
   7   7   1    10879.96    10408.20    156.48 o 
   8   7   1      218.38      215.56     15.60 o 
   9   7   1        8.33        2.87      6.81 o 
  10   7   1        1.20       -5.31      5.31 o 
  11   7   1     4090.89     4019.70    112.35 o 
  12   7   1      422.31      364.20     20.12 o 
  13   7   1     1108.02     1123.43     64.25 o 
  14   7   1       90.67      105.40     27.43 o 
  15   7   1     1498.82     1405.97     63.92 o 
  16   7   1       21.11       34.13     16.27 o 
  17   7   1      334.14      369.72     34.95 o 
  18   7   1       89.58      103.85     24.35 o 
 -17   8   1      318.99      292.29     32.89 o 
 -16   8   1      165.48      175.22     26.77 o 
 -15   8   1     3753.99     3636.26    120.25 o 
 -14   8   1      526.31      532.13     38.04 o 
 -13   8   1        3.99       -2.78     11.43 o 
 -12   8   1       13.37       45.43     11.70 o 
 -11   8   1     3776.08     3733.85    112.08 o 
 -10   8   1       29.98       36.80      9.71 o 
  -9   8   1       38.16       17.72      8.02 o 
  -8   8   1       18.80        7.54      6.92 o 
  -7   8   1    13108.45    13066.46    195.16 o 
  -6   8   1       77.81       54.28      8.49 o 
  -5   8   1      106.87      107.01      9.62 o 
  -4   8   1      508.69      647.50     20.52 o 
  -3   8   1     5449.28     5644.82     91.63 o 
  -2   8   1      216.97      218.03     11.05 o 
  -1   8   1      479.22      512.26     16.18 o 
   0   8   1       78.34       85.91      9.74 o 
   1   8   1    13319.93    12812.71    173.71 o 
   2   8   1        0.42       -2.47      4.75 o 
   3   8   1      669.26      660.71     23.22 o 
   4   8   1       27.91       36.60      8.28 o 
   5   8   1     8160.75     7882.57    136.80 o 
   6   8   1      370.52      398.52     18.79 o 
   7   8   1      153.66      158.01     13.05 o 
   8   8   1      468.16      478.49     20.97 o 
   9   8   1     9187.81     8975.92    156.08 o 
  10   8   1       51.21       24.42      7.73 o 
  11   8   1      106.91      133.09     15.06 o 
  12   8   1       55.64       50.37     12.23 o 
  13   8   1     6057.79     5882.43    129.82 o 
  14   8   1      325.01      422.96     63.99 o 
  15   8   1       47.56       50.23     18.66 o 
  16   8   1        0.42        4.54     14.49 o 
  17   8   1     3061.65     2851.28    106.30 o 
 -16   9   1       27.30       27.23     19.12 o 
 -15   9   1       61.66       65.40     20.08 o 
 -14   9   1       80.40       82.73     43.75 o 
 -13   9   1     2161.12     2228.08     87.91 o 
 -12   9   1      221.54      213.28     26.26 o 
 -11   9   1        3.51       -5.28      8.62 o 
 -10   9   1      124.37       89.56     13.94 o 
  -9   9   1     4408.82     4079.61     80.68 o 
  -8   9   1      966.60      891.48     26.67 o 
  -7   9   1       47.86       25.99     10.90 o 
  -6   9   1     1207.92     1196.02     34.63 o 
  -5   9   1     3068.97     3020.76     64.23 o 
  -4   9   1     1012.87     1076.06     43.35 o 
  -3   9   1      185.59      176.62     16.96 o 
  -2   9   1      612.81      612.69     26.86 o 
  -1   9   1     2129.04     2246.34     50.95 o 
   0   9   1      933.67      915.66     25.92 o 
   1   9   1      401.55      410.44     19.50 o 
   2   9   1      593.47      652.29     24.14 o 
   3   9   1     2403.95     2378.72     53.44 o 
   4   9   1      286.64      318.35     26.30 o 
   5   9   1      793.94      741.70     25.90 o 
   6   9   1      134.07       90.12     11.26 o 
   7   9   1     3190.78     3070.95     65.83 o 
   8   9   1       34.52       34.71      8.99 o 
   9   9   1       34.59       30.18     10.33 o 
  10   9   1       94.05      111.26     23.76 o 
  11   9   1     1376.74     1330.71     45.56 o 
  12   9   1        6.23       -8.28      8.28 o 
  13   9   1        8.61       -0.70     10.24 o 
  14   9   1        0.38        6.51     14.54 o 
  15   9   1     1838.50     1873.71    122.43 o 
  16   9   1      158.18      178.58     27.23 o 
 -15  10   1      264.53      226.18     30.03 o 
 -14  10   1      503.94      433.70     45.38 o 
 -13  10   1       78.83       64.05     17.68 o 
 -12  10   1      549.17      578.51     31.45 o 
 -11  10   1      223.80      259.53     21.81 o 
 -10  10   1     1487.79     1393.66     47.46 o 
  -9  10   1       95.57       99.11     12.38 o 
  -8  10   1      871.13      828.20     29.17 o 
  -7  10   1      340.74      366.14     27.60 o 
  -6  10   1     2439.52     2364.07     64.73 o 
  -5  10   1       41.06       56.40     12.36 o 
  -4  10   1      101.63       94.52     13.65 o 
  -3  10   1       43.35       27.47     10.73 o 
  -2  10   1     2013.69     1982.07     56.47 o 
  -1  10   1      110.10      130.68     27.10 o 
   0  10   1     1854.76     1867.78     64.64 o 
   1  10   1      598.18      576.28     34.93 o 
   2  10   1      719.08      698.65     30.48 o 
   3  10   1      249.06      240.01     16.38 o 
   4  10   1     1299.35     1248.81     49.10 o 
   5  10   1       23.54       12.51      8.21 o 
   6  10   1      211.02      181.52     15.48 o 
   7  10   1      373.88      368.12     23.03 o 
   8  10   1     1294.28     1221.96     41.89 o 
   9  10   1       96.97       92.25     14.52 o 
  10  10   1     1096.85     1034.95     40.76 o 
  11  10   1       66.26       38.91     12.25 o 
  12  10   1     1157.45     1194.08     45.04 o 
  13  10   1      205.16      206.66     21.10 o 
  14  10   1      651.58      607.43     43.54 o 
 -13  11   1       22.07       19.59     24.81 o 
 -12  11   1     1009.27     1134.22     75.09 o 
 -11  11   1       77.36       60.07     28.08 o 
 -10  11   1      898.12      892.62     66.60 o 
  -9  11   1        2.73       -6.53     20.24 o 
  -8  11   1     2295.86     2078.29     73.13 o 
  -7  11   1       39.03       24.64     15.05 o 
  -6  11   1     1634.75     1806.96    135.82 o 
  -5  11   1       54.86       66.04     22.20 o 
  -4  11   1     2266.54     2251.56     75.94 o 
  -3  11   1      562.06      601.50     58.77 o 
  -2  11   1      169.02      136.32     21.24 o 
  -1  11   1        1.11        3.74     12.69 o 
   0  11   1     1861.87     1851.41     67.41 o 
   1  11   1       10.41       17.71     14.29 o 
   2  11   1     1975.53     1849.13     67.18 o 
   3  11   1        4.61        5.97     13.83 o 
   4  11   1      750.24      772.32     41.23 o 
   5  11   1       48.21       34.61     15.24 o 
   6  11   1     3937.80     3721.39    125.37 o 
   7  11   1       48.49       59.72     17.01 o 
   8  11   1     1990.81     1913.23     69.00 o 
   9  11   1        6.27       16.69     14.43 o 
  10  11   1     3842.32     3682.69    114.12 o 
  11  11   1      142.87      112.44     17.95 o 
  12  11   1      794.68      773.41     37.94 o 
  13  11   1        1.94       11.67     13.80 o 
 -12  12   1      752.73      851.48     69.22 o 
 -11  12   1        2.22        1.31     24.81 o 
 -10  12   1     2035.35     2290.64    117.54 o 
  -9  12   1      196.13      193.28     39.18 o 
  -8  12   1      828.59      784.63     44.76 o 
  -7  12   1        3.08        6.62     23.83 o 
  -6  12   1      960.84      977.23     49.13 o 
  -5  12   1       37.60       28.95     17.96 o 
  -4  12   1     1422.86     1432.51     60.68 o 
  -3  12   1       29.86       16.51     16.35 o 
  -2  12   1      900.62      895.26     46.82 o 
  -1  12   1        1.08      -14.37     14.37 o 
   0  12   1     2131.43     2088.03     75.95 o 
   1  12   1       78.45      119.39     22.36 o 
   2  12   1     1805.75     1850.33     70.63 o 
   3  12   1       66.05       76.53     21.55 o 
   4  12   1     1898.68     1812.06    135.82 o 
   5  12   1      189.29      156.02     24.81 o 
   6  12   1     1286.08     1279.11     73.46 o 
   7  12   1        9.57      -13.96     13.96 o 
   8  12   1     1619.56     1551.11     64.06 o 
   9  12   1       23.18       31.34     27.43 o 
  10  12   1      682.67      743.09     65.95 o 
  11  12   1       32.93       45.71     27.43 o 
  12  12   1     1781.72     1906.69    106.44 o 
  13  12   1       35.86        6.53     26.12 o 
  -9  13   1      254.13      246.17     43.10 o 
  -8  13   1      187.75      187.40     39.83 o 
  -7  13   1       10.48        4.08     15.42 o 
  -6  13   1      528.67      514.83     38.55 o 
  -5  13   1      267.32      279.16     29.54 o 
  -4  13   1      465.14      531.87     38.75 o 
  -3  13   1      135.26      114.69     22.61 o 
  -2  13   1      802.04      839.17     47.07 o 
  -1  13   1       55.92       43.26     23.18 o 
   0  13   1      975.54      950.85     50.79 o 
   1  13   1       89.36      121.97     22.39 o 
   2  13   1      461.97      432.18     35.54 o 
   3  13   1       62.55       85.48     20.97 o 
   4  13   1      487.03      430.58     35.87 o 
   5  13   1       73.67       79.06     21.00 o 
   6  13   1      361.09      367.44     34.08 o 
   7  13   1      346.89      358.37     33.82 o 
   8  13   1      717.30      696.23     45.07 o 
   9  13   1       35.88       39.18     28.73 o 
 -22   0   2     4198.84     4566.92    208.30 o 
 -20   0   2      766.26      877.60     70.52 o 
 -18   0   2     3224.98     3155.84    148.23 o 
 -16   0   2       19.89        0.00     14.37 o 
 -14   0   2    19064.04    18976.00   1529.60 o 
 -12   0   2      344.05      292.26     19.99 o 
 -10   0   2    27746.00    25632.35    594.42 o 
  -8   0   2      661.80      875.83     25.46 o 
  -6   0   2    33759.73    33113.34    619.46 o 
  -4   0   2    14253.12    15562.60    392.42 o 
  -2   0   2    64566.11    39245.95    862.36 o 
   0   0   2     3610.98     3771.62    166.18 o 
   2   0   2    62636.63    49945.07    987.48 o 
   4   0   2    14955.47    14658.28    208.54 o 
   6   0   2    17109.85    17689.63    254.42 o 
   8   0   2      764.27      980.48     20.07 o 
  10   0   2     6398.91     6251.97    106.62 o 
  12   0   2      938.87      927.09     31.09 o 
  14   0   2     5760.25     6024.23    210.59 o 
  16   0   2      472.55      383.30     39.83 o 
  18   0   2     5318.77     5163.09    213.52 o 
  20   0   2       64.28       50.93     25.47 o 
  22   0   2     2115.83     2204.45    127.98 o 
 -22   1   2       86.83       97.29     33.30 o 
 -21   1   2       95.16      107.66     23.31 o 
 -20   1   2     1043.35     1060.54     56.81 o 
 -19   1   2       10.84       25.20     13.76 o 
 -18   1   2      281.65      291.38     27.91 o 
 -17   1   2      283.86      343.78     55.18 o 
 -16   1   2     9057.88     8504.93    377.98 o 
 -15   1   2      290.17      229.37     17.83 o 
 -14   1   2       53.68       47.76     10.24 o 
 -13   1   2       62.69       72.86      8.65 o 
 -12   1   2     4626.66     4720.15    102.85 o 
 -11   1   2     1080.52     1214.37     30.67 o 
 -10   1   2      116.34      123.00      6.64 o 
  -9   1   2      417.97      455.03     10.95 o 
  -8   1   2    21341.08    20414.14    248.12 o 
  -7   1   2     2311.88     2224.20     31.41 o 
  -6   1   2     1029.29      989.78     15.00 o 
  -5   1   2      642.97      586.68      9.82 o 
  -4   1   2    40271.84    36577.46    861.52 o 
  -3   1   2    29375.50    28393.65    872.84 o 
  -2   1   2        4.33        9.22      1.37 o 
  -1   1   2     1461.78     1640.18     19.08 o 
   0   1   2    64883.23    45330.44    885.48 o 
   1   1   2    49243.85    39037.14    431.18 o 
   2   1   2      776.62      793.15     10.72 o 
   3   1   2     2746.57     3240.65     34.26 o 
   4   1   2    12718.99    13269.57    134.14 o 
   5   1   2      447.46      501.93      7.77 o 
   6   1   2     4017.26     3951.41     43.09 o 
   7   1   2     7766.41     7775.46     85.46 o 
   8   1   2    32979.16    33873.61    377.07 o 
   9   1   2     3225.45     3681.97     50.54 o 
  10   1   2      105.45       31.16      5.94 o 
  11   1   2      195.09      181.15      9.53 o 
  12   1   2     2113.42     2054.78     41.46 o 
  13   1   2      222.62      239.19     12.30 o 
  14   1   2      702.19      662.02     29.69 o 
  15   1   2      524.48      524.95     22.63 o 
  16   1   2     2657.31     2611.67    142.77 o 
  17   1   2      340.50      269.99     25.81 o 
  18   1   2      473.88      437.13     32.99 o 
  19   1   2      257.22      203.33     25.28 o 
  20   1   2     1461.43     1266.43     60.93 o 
  21   1   2        5.31       14.59     14.69 o 
  22   1   2      176.95      159.98     36.57 o 
 -22   2   2      431.65      462.96     58.77 o 
 -21   2   2      671.54      588.26     51.26 o 
 -20   2   2      194.58      200.75     26.77 o 
 -19   2   2      198.74      196.52     25.38 o 
 -18   2   2      810.39      863.67     61.05 o 
 -17   2   2       28.27       36.34     11.64 o 
 -16   2   2       73.25       88.23     13.46 o 
 -15   2   2     1284.78     1216.22     56.70 o 
 -14   2   2      133.68      134.46     14.20 o 
 -13   2   2        0.67       -0.08      5.76 o 
 -12   2   2       94.73      112.65      8.32 o 
 -11   2   2      929.64      790.27     23.53 o 
 -10   2   2      543.80      499.44     11.59 o 
  -9   2   2     3573.37     3586.41     49.17 o 
  -8   2   2       94.71      124.23      5.12 o 
  -7   2   2     4393.77     4541.09     54.43 o 
  -6   2   2     2568.77     2348.55     29.81 o 
  -5   2   2      365.53      269.72      7.10 o 
  -4   2   2      277.04      218.43      9.06 o 
  -3   2   2      109.09      182.06      6.77 o 
  -2   2   2     2751.18     3241.20     36.96 o 
  -1   2   2     1311.87     1292.30     19.15 o 
   0   2   2     1259.68     1240.49     17.31 o 
   1   2   2     8786.29     9500.90    118.84 o 
   2   2   2        4.13       26.93      2.96 o 
   3   2   2    17510.19    17928.02    234.19 o 
   4   2   2     4024.90     4205.94     53.49 o 
   5   2   2     9154.22     9560.95    137.82 o 
   6   2   2    11760.43    11880.07    157.19 o 
   7   2   2     3933.90     4085.72     50.47 o 
   8   2   2        6.21       13.32      2.06 o 
   9   2   2     4098.01     4258.49     49.92 o 
  10   2   2     6191.39     6397.71     72.83 o 
  11   2   2      473.25      474.51     10.84 o 
  12   2   2      242.07      242.17     10.32 o 
  13   2   2     1865.65     1886.99     46.57 o 
  14   2   2     1076.60     1144.74     34.50 o 
  15   2   2      182.02      132.71     12.68 o 
  16   2   2      102.43       54.42     11.69 o 
  17   2   2     1185.62     1214.21     83.96 o 
  18   2   2      106.76      103.97     23.83 o 
  19   2   2       16.45       16.56     14.29 o 
  20   2   2       93.56      121.55     22.15 o 
  21   2   2       79.56       62.81     20.54 o 
  22   2   2      237.34      261.84     45.06 o 
 -22   3   2       53.90       41.14     29.38 o 
 -21   3   2      232.47      235.07     30.24 o 
 -20   3   2        0.54        3.39     14.11 o 
 -19   3   2     1868.58     1703.15     72.95 o 
 -18   3   2       94.05      101.50     16.15 o 
 -17   3   2     2299.43     2214.20     66.96 o 
 -16   3   2      238.63      258.46     21.06 o 
 -15   3   2     8122.00     7800.70    182.44 o 
 -14   3   2      246.99      225.31     15.75 o 
 -13   3   2     1664.94     1620.59     42.83 o 
 -12   3   2      270.39      291.40     16.14 o 
 -11   3   2     3346.71     3297.44     57.83 o 
 -10   3   2        4.44        5.95      3.44 o 
  -9   3   2     9590.21     8760.66    118.15 o 
  -8   3   2      358.75      390.89     10.47 o 
  -7   3   2     8810.56     8403.29    112.54 o 
  -6   3   2     6524.50     6290.07     85.38 o 
  -5   3   2    13736.91    13103.75    170.23 o 
  -4   3   2       60.40       58.51      3.13 o 
  -3   3   2     2178.97     2108.84     25.61 o 
  -2   3   2     4134.23     4621.46     55.08 o 
  -1   3   2    24823.66    25077.05    288.40 o 
   0   3   2      274.22      315.47      6.90 o 
   1   3   2     4542.66     4669.45     64.23 o 
   2   3   2     1007.24     1270.05     17.96 o 
   3   3   2     6054.57     6070.59    127.86 o 
   4   3   2      429.61      433.93     13.87 o 
   5   3   2        2.26       11.97      4.08 o 
   6   3   2     2191.85     2580.99     35.11 o 
   7   3   2    13520.26    13628.53    191.77 o 
   8   3   2        0.73        6.67      3.89 o 
   9   3   2    10167.10     9822.81    116.09 o 
  10   3   2      152.65      184.70      7.08 o 
  11   3   2     4427.84     4688.14     68.92 o 
  12   3   2     1862.73     1897.87     39.19 o 
  13   3   2     1772.62     1764.79     45.23 o 
  14   3   2        0.68       -1.31      6.69 o 
  15   3   2     2665.86     2735.19     64.28 o 
  16   3   2      118.48      177.95     15.59 o 
  17   3   2      870.29      771.18     34.03 o 
  18   3   2      356.77      354.54     22.22 o 
  19   3   2     2394.56     2447.72     90.44 o 
  20   3   2      140.47      149.27     24.81 o 
  21   3   2      218.67      177.62     27.40 o 
 -21   4   2     1345.05     1465.93    101.86 o 
 -20   4   2        0.38        1.76     15.88 o 
 -19   4   2     1142.85     1136.76     58.37 o 
 -18   4   2        0.85       22.65     15.42 o 
 -17   4   2     3780.15     3516.08    113.57 o 
 -16   4   2        1.31       -2.19      9.14 o 
 -15   4   2     2860.56     2616.06     63.50 o 
 -14   4   2        9.08        2.31      7.14 o 
 -13   4   2     9611.07     9278.42    168.55 o 
 -12   4   2       78.88       78.38     13.38 o 
 -11   4   2     9578.71     9301.37    143.38 o 
 -10   4   2      436.98      495.54     16.43 o 
  -9   4   2    20470.07    19623.18    255.35 o 
  -8   4   2        6.95       11.17      4.83 o 
  -7   4   2    10683.20    10605.76    141.38 o 
  -6   4   2     1008.81     1085.33     20.70 o 
  -5   4   2     3784.19     3852.06     47.56 o 
  -4   4   2     3983.46     4124.89     50.14 o 
  -3   4   2    16650.44    16737.94    201.61 o 
  -2   4   2      843.78     1176.08     18.92 o 
  -1   4   2        4.33       13.14      3.34 o 
   0   4   2     5521.38     5949.55     70.89 o 
   1   4   2    22013.19    22036.20    267.76 o 
   2   4   2     1698.88     1736.33     30.84 o 
   3   4   2     8189.29     8845.50    109.21 o 
   4   4   2       34.64       43.48      3.80 o 
   5   4   2    10676.26    10817.72    166.14 o 
   6   4   2     1186.45     1238.36     38.45 o 
   7   4   2     5174.19     5348.80     82.58 o 
   8   4   2       25.10       90.82      9.21 o 
   9   4   2     6425.79     6296.45     89.25 o 
  10   4   2      292.98      282.03     11.21 o 
  11   4   2     4264.96     4250.45     64.42 o 
  12   4   2     1173.71     1278.99     30.87 o 
  13   4   2     7564.22     7640.65    142.74 o 
  14   4   2       32.88       26.04      9.42 o 
  15   4   2     4161.05     3998.36    102.45 o 
  16   4   2       65.79       82.18     12.96 o 
  17   4   2     1362.13     1478.35     52.90 o 
  18   4   2        0.41        7.98     11.49 o 
  19   4   2      903.98      908.70     42.65 o 
  20   4   2       27.33       62.03     28.73 o 
 -20   5   2      252.71      295.49     33.21 o 
 -19   5   2     1252.07     1260.53     62.50 o 
 -18   5   2      305.45      339.72     40.48 o 
 -17   5   2     1997.59     2084.48     65.76 o 
 -16   5   2      459.46      492.05     28.94 o 
 -15   5   2     1304.38     1337.58     41.66 o 
 -14   5   2      128.03      133.36     18.14 o 
 -13   5   2     3550.33     3430.32     75.66 o 
 -12   5   2      193.87      175.79     16.96 o 
 -11   5   2     1138.17     1172.73     29.00 o 
 -10   5   2       28.70       25.22      6.08 o 
  -9   5   2     3741.80     3922.42     59.81 o 
  -8   5   2        3.17        3.56      3.86 o 
  -7   5   2     5868.91     5544.96     79.35 o 
  -6   5   2        6.62       15.15      3.87 o 
  -5   5   2      554.27      535.91     13.39 o 
  -4   5   2      654.73      599.00     12.13 o 
  -3   5   2     2245.05     2079.26     30.75 o 
  -2   5   2     3767.49     3951.65     53.05 o 
  -1   5   2     5144.62     5646.14     72.93 o 
   0   5   2        1.32        1.36      2.73 o 
   1   5   2     3374.19     3798.66     51.47 o 
   2   5   2        0.73        0.28      2.51 o 
   3   5   2    11138.50    10592.30    130.95 o 
   4   5   2      232.89      297.88     11.17 o 
   5   5   2      484.51      457.05     11.80 o 
   6   5   2     3001.73     3004.03     60.76 o 
   7   5   2     5296.60     5471.42     85.64 o 
   8   5   2     5880.52     6001.91     93.50 o 
   9   5   2     2317.23     2423.59     48.15 o 
  10   5   2      160.52      180.42      9.49 o 
  11   5   2     2794.37     2750.20     70.18 o 
  12   5   2     2809.96     2810.99     54.55 o 
  13   5   2      704.55      751.99     23.91 o 
  14   5   2       42.65       43.45      9.93 o 
  15   5   2     1347.07     1342.54     68.05 o 
  16   5   2        7.94        6.60     27.75 o 
  17   5   2      866.61      866.60     50.54 o 
  18   5   2      146.14      220.69     39.18 o 
  19   5   2      216.23      224.98     30.64 o 
  20   5   2       19.50       34.47     18.59 o 
 -19   6   2      143.15      114.27     32.65 o 
 -18   6   2     1108.98     1145.32     80.32 o 
 -17   6   2       11.57        3.40     10.92 o 
 -16   6   2      144.22      172.28     23.68 o 
 -15   6   2      249.33      256.24     21.55 o 
 -14   6   2      986.61      996.42     39.92 o 
 -13   6   2      137.52      130.22     16.01 o 
 -12   6   2      125.25      122.06     10.94 o 
 -11   6   2       17.35       17.41      6.39 o 
 -10   6   2     4780.60     5044.44     85.82 o 
  -9   6   2      115.92      174.75      9.42 o 
  -8   6   2     1099.70     1032.71     32.51 o 
  -7   6   2     1921.51     2083.29     36.57 o 
  -6   6   2      110.66       97.91      8.09 o 
  -5   6   2     1340.56     1227.21     21.26 o 
  -4   6   2       33.73       37.77      4.14 o 
  -3   6   2      656.76      709.54     15.17 o 
  -2   6   2      150.94      150.18      8.37 o 
  -1   6   2     5233.03     5319.61     76.14 o 
   0   6   2       34.37       30.77      5.84 o 
   1   6   2      243.28      323.90     10.95 o 
   2   6   2     8757.86     8928.97    134.81 o 
   3   6   2      737.62      783.80     16.08 o 
   4   6   2     1199.59     1273.63     23.95 o 
   5   6   2     1290.40     1180.01     23.00 o 
   6   6   2     6071.21     6287.47    125.09 o 
   7   6   2      214.32      207.48     10.66 o 
   8   6   2      108.76      152.09      9.72 o 
   9   6   2     2642.44     2431.14     46.01 o 
  10   6   2     4285.30     4471.62     74.14 o 
  11   6   2       57.42       46.58      9.06 o 
  12   6   2     1509.82     1529.06     41.11 o 
  13   6   2      176.22      177.85     14.73 o 
  14   6   2     2719.52     2733.58     93.95 o 
  15   6   2       59.12       41.70     15.92 o 
  16   6   2        2.91        2.91     12.23 o 
  17   6   2      125.16      108.62     23.07 o 
  18   6   2      250.06      247.54     63.34 o 
  19   6   2        0.41       -0.04     14.75 o 
 -18   7   2       50.06       43.04     19.38 o 
 -17   7   2       73.09       94.16     21.90 o 
 -16   7   2     3043.71     3020.28    104.34 o 
 -15   7   2      168.81      169.50     31.02 o 
 -14   7   2       35.98       28.78     12.36 o 
 -13   7   2       36.68       24.94     10.90 o 
 -12   7   2     6036.99     5816.87    121.86 o 
 -11   7   2      293.96      306.12     15.82 o 
 -10   7   2      320.29      401.61     19.46 o 
  -9   7   2      114.41       92.75      8.62 o 
  -8   7   2     9967.61    10121.64    140.57 o 
  -7   7   2      160.43      137.75      9.18 o 
  -6   7   2      156.57      142.71     10.05 o 
  -5   7   2       95.26      111.59      9.15 o 
  -4   7   2     4068.49     3760.58     58.01 o 
  -3   7   2        0.15       -3.15      3.95 o 
  -2   7   2      264.07      277.37     10.91 o 
  -1   7   2      975.55      936.20     23.48 o 
   0   7   2     6877.07     6881.94     97.51 o 
   1   7   2     1642.40     1653.56     30.67 o 
   2   7   2     1279.77     1095.99     23.06 o 
   3   7   2       59.88       67.76      6.35 o 
   4   7   2     5063.19     4812.35     71.24 o 
   5   7   2      624.00      579.36     19.18 o 
   6   7   2      386.27      436.11     18.28 o 
   7   7   2      358.28      390.40     23.82 o 
   8   7   2     4822.29     4849.98     90.46 o 
   9   7   2      402.55      404.62     18.61 o 
  10   7   2        2.07       -0.47      6.75 o 
  11   7   2       20.01       26.47      9.27 o 
  12   7   2     3462.46     3449.22     89.16 o 
  13   7   2      358.58      344.70     33.57 o 
  14   7   2      365.55      389.99     31.61 o 
  15   7   2      232.62      261.37     28.37 o 
  16   7   2     2488.22     2590.39     96.25 o 
  17   7   2        0.01      -13.39     13.39 o 
  18   7   2       16.83       28.15     19.92 o 
 -17   8   2       11.90       -3.37     15.69 o 
 -16   8   2       19.56        4.22     15.98 o 
 -15   8   2        0.82      -10.16     13.83 o 
 -14   8   2     3898.48     3648.61    151.49 o 
 -13   8   2       98.47       82.38     18.45 o 
 -12   8   2      837.30      885.87     42.69 o 
 -11   8   2       84.24      130.96     15.04 o 
 -10   8   2     6922.80     6795.74    126.85 o 
  -9   8   2       46.82       47.42     10.76 o 
  -8   8   2     1118.67     1039.37     25.45 o 
  -7   8   2      426.00      394.87     15.43 o 
  -6   8   2    15811.41    15367.46    226.31 o 
  -5   8   2       45.07       45.12      7.83 o 
  -4   8   2     1589.81     1566.60     37.88 o 
  -3   8   2      566.59      618.32     25.99 o 
  -2   8   2    12302.90    12319.05    167.69 o 
  -1   8   2      176.69      178.19     10.16 o 
   0   8   2      139.15      175.18     12.31 o 
   1   8   2      459.93      503.06     19.43 o 
   2   8   2    10845.36    10428.25    157.35 o 
   3   8   2       52.96       39.74      8.96 o 
   4   8   2       93.68      108.12     14.04 o 
   5   8   2       43.32       30.13      8.23 o 
   6   8   2     3943.21     3877.81    105.94 o 
   7   8   2      422.10      372.01     23.19 o 
   8   8   2      664.94      616.42     23.59 o 
   9   8   2      100.12      103.37     12.12 o 
  10   8   2     4312.33     4259.38     84.08 o 
  11   8   2      110.09       99.72     14.32 o 
  12   8   2      167.81      176.29     28.79 o 
  13   8   2      118.64      146.97     16.89 o 
  14   8   2     1824.80     1796.70     73.41 o 
  15   8   2        1.52       13.76     13.94 o 
  16   8   2      261.21      253.29     30.22 o 
  17   8   2       96.16       67.37     21.64 o 
 -16   9   2      976.31      947.11     54.43 o 
 -15   9   2       38.92       24.60     17.74 o 
 -14   9   2      127.14       95.97     21.47 o 
 -13   9   2      174.59      182.60     31.02 o 
 -12   9   2      835.40      778.32     34.25 o 
 -11   9   2        0.29       -2.81      9.17 o 
 -10   9   2      400.34      353.29     22.36 o 
  -9   9   2       27.69       38.39      8.97 o 
  -8   9   2     3179.77     3136.96     60.14 o 
  -7   9   2        0.78       -1.49      5.99 o 
  -6   9   2       66.09       37.85      8.96 o 
  -5   9   2       53.38       31.10      7.69 o 
  -4   9   2     1577.70     1490.43     39.52 o 
  -3   9   2      325.37      250.77     16.04 o 
  -2   9   2       15.26        8.06      7.24 o 
  -1   9   2        5.48       -6.08      6.08 o 
   0   9   2     8746.71     8490.94    133.11 o 
   1   9   2     2506.83     2488.60     59.85 o 
   2   9   2      169.39      159.79     13.05 o 
   3   9   2       83.94       67.98     10.05 o 
   4   9   2     1565.60     1601.10     41.36 o 
   5   9   2      834.78      731.70     26.21 o 
   6   9   2        4.31       -5.11      6.37 o 
   7   9   2        8.84       20.96      9.99 o 
   8   9   2      583.42      622.86     24.82 o 
   9   9   2       53.78       46.06     14.69 o 
  10   9   2       45.49       57.39     17.72 o 
  11   9   2      466.02      472.59     27.04 o 
  12   9   2      858.23      825.85     45.44 o 
  13   9   2        3.65       -9.55      9.55 o 
  14   9   2      266.79      242.13     28.33 o 
  15   9   2       67.38       56.97     19.24 o 
  16   9   2     1179.40     1151.47     61.63 o 
 -15  10   2      287.40      327.05     34.63 o 
 -14  10   2        4.08        2.65     15.85 o 
 -13  10   2      118.27      101.35     23.83 o 
 -12  10   2       60.14       51.36     14.39 o 
 -11  10   2      348.97      371.35     32.37 o 
 -10  10   2        2.20      -15.67     15.67 o 
  -9  10   2      165.83      257.93     35.26 o 
  -8  10   2      359.55      344.88     26.47 o 
  -7  10   2     2819.19     2707.03     82.61 o 
  -6  10   2      158.17      164.10     17.33 o 
  -5  10   2     1506.72     1541.31     48.91 o 
  -4  10   2       40.72       30.06     10.64 o 
  -3  10   2      526.87      571.48     27.61 o 
  -2  10   2       85.91      111.57     14.55 o 
  -1  10   2     3381.02     3412.81     98.35 o 
   0  10   2       76.18       95.47     20.57 o 
   1  10   2      886.68      883.02     52.74 o 
   2  10   2       72.84       81.02     14.42 o 
   3  10   2     1189.09     1104.16     34.38 o 
   4  10   2      506.10      480.93     22.57 o 
   5  10   2      297.29      306.93     18.53 o 
   6  10   2      195.18      236.25     19.10 o 
   7  10   2     1374.51     1367.40     44.63 o 
   8  10   2      216.40      220.78     18.68 o 
   9  10   2     1209.83     1197.60     62.50 o 
  10  10   2       72.40       74.69     14.91 o 
  11  10   2     1081.85     1040.54     41.47 o 
  12  10   2      116.51      131.61     19.17 o 
  13  10   2      551.99      555.49     35.81 o 
  14  10   2       14.69        7.74     15.00 o 
 -12  11   2        0.43       30.04     23.51 o 
 -11  11   2     1198.74     1292.90     79.66 o 
 -10  11   2      222.68      235.07     38.53 o 
  -9  11   2     1782.12     1608.94     90.76 o 
  -8  11   2       10.00       27.43     15.24 o 
  -7  11   2     1389.96     1547.79     59.98 o 
  -6  11   2       53.22       36.22     15.22 o 
  -5  11   2     2339.38     2245.77     75.94 o 
  -4  11   2      317.80      382.12     30.22 o 
  -3  11   2      709.94      682.04     40.81 o 
  -2  11   2       84.54      112.68     19.85 o 
  -1  11   2     4244.28     4332.48    121.43 o 
   0  11   2        1.44        3.54     12.36 o 
   1  11   2     2388.60     2338.56     78.48 o 
   2  11   2        0.00       28.76     18.61 o 
   3  11   2     2777.44     2666.59    127.00 o 
   4  11   2        0.98        2.94     13.85 o 
   5  11   2     1582.43     1437.89     58.18 o 
   6  11   2      214.77      190.03     23.78 o 
   7  11   2      420.38      463.94     27.91 o 
   8  11   2       27.56       22.36     12.46 o 
   9  11   2      400.72      415.60     27.08 o 
  10  11   2       13.06       18.39     13.02 o 
  11  11   2     1766.64     1789.37     59.64 o 
  12  11   2       27.80       25.78     13.69 o 
  13  11   2      123.19      147.30     20.23 o 
 -12  12   2       14.08        0.65     23.51 o 
 -11  12   2      488.40      457.74     51.59 o 
 -10  12   2      279.14      307.55     44.40 o 
  -9  12   2     1405.59     1398.02     86.85 o 
  -8  12   2      119.77      108.97     23.83 o 
  -7  12   2     2504.85     2413.62     83.32 o 
  -6  12   2       23.71        5.78     14.49 o 
  -5  12   2      693.43      740.44     47.99 o 
  -4  12   2       38.79       30.88     32.98 o 
  -3  12   2     1975.93     1983.21    151.49 o 
  -2  12   2      206.29      199.87     32.32 o 
  -1  12   2     1404.33     1456.35    122.11 o 
   0  12   2      382.09      375.85     32.55 o 
   1  12   2      884.74      887.76     47.07 o 
   2  12   2        1.75       -1.74     13.76 o 
   3  12   2      262.67      300.84     33.63 o 
   4  12   2      421.75      412.77     34.08 o 
   5  12   2     2143.24     2090.78     76.85 o 
   6  12   2        0.63        1.47     15.00 o 
   7  12   2      709.77      707.09     42.69 o 
   8  12   2        1.56       -3.28     15.34 o 
   9  12   2     1830.54     1759.77    101.21 o 
  10  12   2      129.85       77.05     30.69 o 
  11  12   2      601.49      657.55     62.69 o 
  12  12   2        5.32      -22.20     22.20 o 
  13  12   2      729.93      713.70     66.60 o 
  -9  13   2      253.22      183.49     38.53 o 
  -8  13   2      178.44      216.79     40.48 o 
  -7  13   2      633.17      681.35     75.42 o 
  -6  13   2        7.47       -0.92     14.54 o 
  -5  13   2       77.77       56.04     18.78 o 
  -4  13   2      126.11      110.05     21.90 o 
  -3  13   2      356.68      388.80     34.16 o 
  -2  13   2       15.10        9.90     14.96 o 
  -1  13   2      609.58      615.75     41.32 o 
   0  13   2      380.56      504.50     52.24 o 
   1  13   2      267.11      265.61     29.55 o 
   2  13   2        2.89        4.59     24.16 o 
   3  13   2      809.63      845.52     48.47 o 
   4  13   2      583.45      594.47     42.02 o 
   5  13   2       83.22       84.28     20.87 o 
   6  13   2      158.68      134.32     28.40 o 
   7  13   2      491.74      513.56     47.01 o 
   8  13   2      232.46      217.40     49.95 o 
  -2  14   2     1128.98     1333.38     88.80 o 
 -21   0   3     1457.62     1207.36     86.19 o 
 -19   0   3      252.03      233.77     37.22 o 
 -17   0   3     8155.43     8030.97    304.29 o 
 -15   0   3      106.45      177.61     30.04 o 
 -13   0   3    11362.71    10948.86    368.61 o 
 -11   0   3     3803.71     3530.21     98.10 o 
  -9   0   3     5123.34     4893.67    125.80 o 
  -7   0   3       98.88      162.05     11.26 o 
  -5   0   3    58407.79    48627.92   1259.44 o 
  -3   0   3    10545.72    10508.69    203.39 o 
  -1   0   3     9115.88     9137.06    193.40 o 
   1   0   3       12.39       15.23      2.37 o 
   3   0   3    16261.56    17659.80    251.65 o 
   5   0   3    10109.49    10191.19    147.31 o 
   7   0   3    27009.11    26579.28    377.42 o 
   9   0   3     7955.21     8507.12    161.43 o 
  11   0   3    18976.88    19239.80    308.65 o 
  13   0   3      108.58      162.62     13.87 o 
  15   0   3     2261.12     2192.04    105.13 o 
  17   0   3       11.78        1.96     14.37 o 
  19   0   3     1118.77     1123.12     77.70 o 
  21   0   3      146.93      158.02     37.22 o 
 -22   1   3       21.42       32.65     27.43 o 
 -21   1   3       57.70       57.83     20.54 o 
 -20   1   3       61.39       58.08     18.86 o 
 -19   1   3     2238.74     2109.41     81.73 o 
 -18   1   3       50.17       29.46     13.83 o 
 -17   1   3      207.78      189.69     22.85 o 
 -16   1   3     1421.44     1303.24     44.84 o 
 -15   1   3     6843.85     6402.01    140.87 o 
 -14   1   3      401.89      345.57     20.34 o 
 -13   1   3     1906.69     1875.86     44.05 o 
 -12   1   3     4332.83     4498.38     85.91 o 
 -11   1   3     7807.92     8231.05    144.61 o 
 -10   1   3     3503.12     3694.70     62.68 o 
  -9   1   3     1313.84     1175.61     24.96 o 
  -8   1   3        9.60       26.84      6.59 o 
  -7   1   3    14141.04    14620.00    192.67 o 
  -6   1   3     1451.16     1533.64     25.98 o 
  -5   1   3      201.68      245.91      6.20 o 
  -4   1   3     9037.92     9608.71    132.78 o 
  -3   1   3     2190.79     2555.00     35.07 o 
  -2   1   3     3525.98     3938.10     46.07 o 
  -1   1   3     4505.20     4613.65     50.50 o 
   0   1   3     1530.64     1691.13     20.22 o 
   1   1   3    16534.99    16978.65    179.84 o 
   2   1   3    11073.01    11812.04    125.29 o 
   3   1   3     4802.06     4829.93     50.61 o 
   4   1   3       65.35      100.34      3.02 o 
   5   1   3    15976.69    15908.51    168.89 o 
   6   1   3     1759.79     1586.00     20.59 o 
   7   1   3      227.44      251.19      5.99 o 
   8   1   3     3818.44     4035.37     45.04 o 
   9   1   3     6184.77     5975.06     68.22 o 
  10   1   3      595.32      642.81     12.81 o 
  11   1   3     1472.35     1489.19     27.51 o 
  12   1   3      168.35      165.46      9.96 o 
  13   1   3     7384.28     7341.77    119.29 o 
  14   1   3     2422.71     2288.14     53.56 o 
  15   1   3      365.54      362.71     19.79 o 
  16   1   3       39.29       49.94      9.90 o 
  17   1   3     1756.44     1791.13     84.56 o 
  18   1   3      161.41      161.78     22.16 o 
  19   1   3       24.29       37.31     30.69 o 
  20   1   3       14.03       27.60     15.80 o 
  21   1   3      529.07      510.79     39.94 o 
  22   1   3        5.01       30.69     24.81 o 
 -22   2   3      687.00      790.76     74.44 o 
 -21   2   3      347.08      259.01     31.85 o 
 -20   2   3      152.50      130.80     23.96 o 
 -19   2   3       83.24       98.51     20.97 o 
 -18   2   3     1706.53     1634.99     68.79 o 
 -17   2   3     1610.25     1559.47     59.29 o 
 -16   2   3     1004.23      991.81     44.80 o 
 -15   2   3      247.44      224.60     17.92 o 
 -14   2   3     4824.81     4604.02    111.09 o 
 -13   2   3      121.14       89.47     11.56 o 
 -12   2   3      963.64     1060.24     28.77 o 
 -11   2   3      863.97      893.23     24.92 o 
 -10   2   3      385.96      385.54     10.09 o 
  -9   2   3       17.25       19.72      3.42 o 
  -8   2   3       75.30       95.11      4.74 o 
  -7   2   3     4726.64     4531.61     54.48 o 
  -6   2   3     8434.19     8835.54    101.36 o 
  -5   2   3       10.43       15.89      3.76 o 
  -4   2   3      224.60      275.61      5.29 o 
  -3   2   3    20264.33    21534.45    216.57 o 
  -2   2   3    36694.31    34551.68    620.48 o 
  -1   2   3      632.77      712.00     10.05 o 
   0   2   3     1349.10     1373.58     28.14 o 
   1   2   3    11921.60    12894.03    170.13 o 
   2   2   3     1202.01     1373.51     21.16 o 
   3   2   3      668.34      633.44     10.98 o 
   4   2   3      331.29      285.04      6.37 o 
   5   2   3      157.55      314.61      9.10 o 
   6   2   3     1121.54      908.26     16.48 o 
   7   2   3     4995.70     5302.33     68.47 o 
   8   2   3     2616.93     2558.70     34.18 o 
   9   2   3      404.53      338.38      8.36 o 
  10   2   3     3830.98     3698.56     48.15 o 
  11   2   3     1126.15      996.95     17.57 o 
  12   2   3     5092.03     5061.16     75.82 o 
  13   2   3      859.55      756.48     26.37 o 
  14   2   3        0.81        4.34      6.43 o 
  15   2   3      862.27      826.28     29.41 o 
  16   2   3      335.16      404.89     21.21 o 
  17   2   3        7.48        9.94      8.44 o 
  18   2   3      424.84      401.67     31.77 o 
  19   2   3      907.02      953.28     49.87 o 
  20   2   3      213.37      218.57     26.73 o 
  21   2   3      167.97      137.28     24.62 o 
  22   2   3      383.26      342.16     48.97 o 
 -21   3   3      307.58      323.28     35.01 o 
 -20   3   3      702.55      586.90     43.15 o 
 -19   3   3      104.73       97.96     21.18 o 
 -18   3   3     1165.06     1063.20     43.93 o 
 -17   3   3       52.62       69.51     13.91 o 
 -16   3   3     3118.28     2993.39     80.91 o 
 -15   3   3       12.75       12.39      9.24 o 
 -14   3   3     1463.35     1396.40     45.94 o 
 -13   3   3      417.80      465.99     20.95 o 
 -12   3   3     4356.63     4221.00     85.03 o 
 -11   3   3      801.93      852.89     21.81 o 
 -10   3   3     5432.66     5272.02     77.58 o 
  -9   3   3     8211.12     8291.98     97.21 o 
  -8   3   3     1454.99     1556.15     20.41 o 
  -7   3   3      419.82      358.12      6.88 o 
  -6   3   3     5905.19     5487.42     65.26 o 
  -5   3   3     3038.86     2821.85     35.51 o 
  -4   3   3     3318.07     3295.53     41.12 o 
  -3   3   3       89.14       51.02      3.81 o 
  -2   3   3     5876.33     5887.54     62.10 o 
  -1   3   3     4910.09     5579.11     71.15 o 
   0   3   3    37856.86    35387.52    394.24 o 
   1   3   3     5482.76     6139.88     72.06 o 
   2   3   3    26558.64    25967.38    334.81 o 
   3   3   3     1196.67     1303.42     19.74 o 
   4   3   3    13867.77    13586.65    192.76 o 
   5   3   3       50.66       53.61      2.95 o 
   6   3   3     3121.81     2672.20     42.89 o 
   7   3   3       62.65       42.26      3.30 o 
   8   3   3    10522.39    10474.45    129.15 o 
   9   3   3      131.28      131.31      5.44 o 
  10   3   3      382.95      456.92     11.89 o 
  11   3   3     2350.07     2268.06     38.42 o 
  12   3   3    12414.82    12089.49    183.03 o 
  13   3   3      566.20      577.68     23.29 o 
  14   3   3      625.03      735.62     27.31 o 
  15   3   3       76.61       50.60     10.55 o 
  16   3   3     2009.20     1946.96     52.27 o 
  17   3   3      302.63      281.21     19.37 o 
  18   3   3      419.61      426.70     28.03 o 
  19   3   3        6.34        3.27     11.38 o 
  20   3   3      502.77      460.52     38.04 o 
  21   3   3      595.47      650.37     66.60 o 
 -21   4   3        3.80      -14.37     22.20 o 
 -20   4   3     1877.96     1957.37    228.54 o 
 -19   4   3      281.48      303.65     31.40 o 
 -18   4   3      993.46      997.19     52.39 o 
 -17   4   3       46.61       65.98     17.96 o 
 -16   4   3     2761.93     2671.11    110.87 o 
 -15   4   3        0.08       -7.49      7.49 o 
 -14   4   3     1600.70     1666.78     45.77 o 
 -13   4   3      322.32      288.98     17.61 o 
 -12   4   3     1500.59     1399.94     38.88 o 
 -11   4   3       51.66       25.77      6.43 o 
 -10   4   3     6153.87     5998.97     96.28 o 
  -9   4   3       10.38       -0.60      3.84 o 
  -8   4   3     5355.82     5194.13     74.02 o 
  -7   4   3       16.54       19.48      3.97 o 
  -6   4   3    17706.99    16551.67    187.58 o 
  -5   4   3      237.64      290.76     12.04 o 
  -4   4   3    18283.44    17197.46    183.63 o 
  -3   4   3     7580.98     7699.82     90.00 o 
  -2   4   3    16573.33    16540.99    199.48 o 
  -1   4   3     2242.96     2299.54     32.54 o 
   0   4   3    33761.77    32161.94    359.04 o 
   1   4   3        2.78        3.09      2.44 o 
   2   4   3    19072.16    19440.63    233.55 o 
   3   4   3     1438.11     1707.56     25.56 o 
   4   4   3     6735.41     7060.14    105.70 o 
   5   4   3        0.66        6.43      2.34 o 
   6   4   3    42132.50    40705.14    474.82 o 
   7   4   3      964.40     1115.73     18.50 o 
   8   4   3     5637.29     5564.41     86.75 o 
   9   4   3        5.58        8.55      4.80 o 
  10   4   3     6661.07     6578.75     93.83 o 
  11   4   3      802.77      768.22     19.02 o 
  12   4   3        1.40       14.31      6.26 o 
  13   4   3     1309.89     1236.06     31.22 o 
  14   4   3     4097.32     3984.89     85.28 o 
  15   4   3      379.54      357.98     21.06 o 
  16   4   3      316.29      325.17     20.80 o 
  17   4   3        3.20       -0.79      9.92 o 
  18   4   3     1565.23     1415.30     66.16 o 
  19   4   3       43.88       46.68     19.59 o 
  20   4   3      520.30      562.87     60.07 o 
 -21   5   3       70.19       99.91     35.91 o 
 -20   5   3      170.24      169.30     27.33 o 
 -19   5   3      259.78      230.55     69.22 o 
 -18   5   3     1252.06     1199.99     59.30 o 
 -17   5   3        3.96       -0.56     21.22 o 
 -16   5   3     1169.76     1254.26     56.55 o 
 -15   5   3      137.19      168.88     15.68 o 
 -14   5   3     1561.15     1465.48     43.12 o 
 -13   5   3     1057.28      969.95     32.67 o 
 -12   5   3      541.60      583.59     23.29 o 
 -11   5   3     2480.03     2502.39     49.10 o 
 -10   5   3        6.53        3.82      5.48 o 
  -9   5   3      832.76      823.78     19.14 o 
  -8   5   3     7076.25     6886.79     96.56 o 
  -7   5   3       57.94       63.26      5.73 o 
  -6   5   3     1158.03     1193.21     18.60 o 
  -5   5   3      335.99      381.25     11.56 o 
  -4   5   3    14045.84    14112.48    161.67 o 
  -3   5   3       52.25       44.39      3.99 o 
  -2   5   3    10406.50    10643.16    131.67 o 
  -1   5   3      411.79      388.69     17.16 o 
   0   5   3     6298.61     6054.40     83.97 o 
   1   5   3     2404.88     2690.13     41.41 o 
   2   5   3     9460.26     9028.93    112.81 o 
   3   5   3      268.40      215.67      7.47 o 
   4   5   3     5578.46     5791.65     75.08 o 
   5   5   3     2364.04     2280.52     54.74 o 
   6   5   3      391.05      345.26      8.92 o 
   7   5   3     3431.65     3536.37     59.08 o 
   8   5   3      922.04      915.39     22.30 o 
   9   5   3       48.74       28.13      5.59 o 
  10   5   3     2481.92     2381.84     44.60 o 
  11   5   3       20.30        4.52      4.81 o 
  12   5   3     2777.35     2726.80     53.60 o 
  13   5   3     1288.16     1305.62     33.28 o 
  14   5   3       33.49       18.54      9.84 o 
  15   5   3       41.47        4.96     10.05 o 
  16   5   3     2483.26     2353.04     89.13 o 
  17   5   3      641.72      533.66     40.17 o 
  18   5   3      158.39      124.31     23.53 o 
  19   5   3        1.49       12.07     17.63 o 
 -19   6   3      101.18      123.38     24.73 o 
 -18   6   3        4.15       10.01     14.28 o 
 -17   6   3     1536.14     1780.11     73.77 o 
 -16   6   3       19.04       20.52     11.74 o 
 -15   6   3       13.71        9.34     10.65 o 
 -14   6   3      929.17      863.44     36.80 o 
 -13   6   3     2442.55     2464.16     60.87 o 
 -12   6   3      399.92      443.50     21.47 o 
 -11   6   3      706.26      588.63     20.47 o 
 -10   6   3     1080.91     1150.86     29.28 o 
  -9   6   3     1524.62     1619.43     31.23 o 
  -8   6   3     1127.07     1122.14     24.03 o 
  -7   6   3     4293.61     4369.62     83.41 o 
  -6   6   3      951.82     1065.29     25.36 o 
  -5   6   3     4460.94     4472.30     59.42 o 
  -4   6   3     1535.29     1576.12     24.12 o 
  -3   6   3      319.63      296.75     14.68 o 
  -2   6   3     2123.66     2074.91     34.82 o 
  -1   6   3    11078.42    10976.31    147.44 o 
   0   6   3      766.38      926.04     19.56 o 
   1   6   3     2899.50     2868.72     44.89 o 
   2   6   3      875.39      992.55     20.52 o 
   3   6   3     2653.68     2910.93     42.23 o 
   4   6   3     1121.99     1237.88     21.84 o 
   5   6   3       52.66       95.67     10.76 o 
   6   6   3      257.04      266.39     11.95 o 
   7   6   3     1624.95     1615.90     33.41 o 
   8   6   3      230.24      206.73     12.65 o 
   9   6   3      467.96      415.54     17.69 o 
  10   6   3        0.97        0.27      5.88 o 
  11   6   3     1132.88     1067.68     27.70 o 
  12   6   3      218.37      191.78     14.99 o 
  13   6   3      402.81      437.23     21.79 o 
  14   6   3      692.21      665.69     40.81 o 
  15   6   3      720.15      759.83     49.63 o 
  16   6   3      327.55      264.46     29.54 o 
  17   6   3       12.24        5.94     14.96 o 
  18   6   3       98.79       99.53     22.22 o 
  19   6   3     1022.61      998.13     57.88 o 
 -18   7   3        7.82       26.12     22.20 o 
 -17   7   3        0.67      -12.20     12.20 o 
 -16   7   3      214.71      250.31     28.37 o 
 -15   7   3     1950.68     1841.90     60.61 o 
 -14   7   3      315.16      362.08     25.42 o 
 -13   7   3      298.16      254.44     20.97 o 
 -12   7   3      239.85      210.87     16.12 o 
 -11   7   3     2539.03     2546.19     52.49 o 
 -10   7   3      115.76      130.35     11.13 o 
  -9   7   3      186.97      152.07     12.91 o 
  -8   7   3      517.77      513.81     16.52 o 
  -7   7   3     7659.53     7469.55    106.55 o 
  -6   7   3       53.38       56.59      6.70 o 
  -5   7   3       22.54        6.47      5.25 o 
  -4   7   3      112.99      117.48      6.73 o 
  -3   7   3    18966.15    19466.09    255.91 o 
  -2   7   3      193.51      244.00     10.31 o 
  -1   7   3      232.44      231.08      9.99 o 
   0   7   3      387.28      405.94     24.20 o 
   1   7   3    14488.66    13914.35    185.84 o 
   2   7   3      839.77      833.49     20.68 o 
   3   7   3      121.65      134.96     12.45 o 
   4   7   3       26.21       25.62      5.66 o 
   5   7   3     6831.62     6603.25    116.15 o 
   6   7   3      514.70      460.37     19.48 o 
   7   7   3      132.79       96.18     10.38 o 
   8   7   3      290.67      317.64     16.74 o 
   9   7   3     5545.74     5449.71    100.67 o 
  10   7   3      847.10      949.26     29.41 o 
  11   7   3      541.45      520.91     23.56 o 
  12   7   3      475.38      484.53     25.93 o 
  13   7   3     2238.20     2164.31     60.81 o 
  14   7   3      188.44      200.98     44.08 o 
  15   7   3      514.41      494.02     57.46 o 
  16   7   3        7.20        2.25     12.71 o 
  17   7   3     1071.34     1075.99     58.80 o 
  18   7   3        7.31        8.91     16.81 o 
 -17   8   3     2065.93     2079.13     84.61 o 
 -16   8   3        4.18       16.18     15.53 o 
 -15   8   3       20.68       37.12     17.74 o 
 -14   8   3       62.54       62.66     17.74 o 
 -13   8   3     4937.73     4737.63    140.57 o 
 -12   8   3       16.91       21.65     10.68 o 
 -11   8   3      184.97      169.19     14.41 o 
 -10   8   3      152.37      140.57     12.27 o 
  -9   8   3     9407.66     9199.49    131.30 o 
  -8   8   3      562.48      574.90     18.52 o 
  -7   8   3      157.18      140.65     10.09 o 
  -6   8   3      461.49      505.51     17.07 o 
  -5   8   3     6652.87     6697.53    107.10 o 
  -4   8   3      261.70      284.44     19.89 o 
  -3   8   3        1.19        6.67      7.00 o 
  -2   8   3       32.20       17.31      5.66 o 
  -1   8   3     9953.01     9786.33    168.70 o 
   0   8   3       53.56       46.77      7.55 o 
   1   8   3      313.94      315.42     14.23 o 
   2   8   3      584.40      565.92     18.95 o 
   3   8   3    19359.14    18839.96    303.23 o 
   4   8   3       85.03       83.13     13.54 o 
   5   8   3       10.32        2.39      6.70 o 
   6   8   3        9.44       -1.34      6.47 o 
   7   8   3     6549.94     6201.24    113.05 o 
   8   8   3      270.87      231.29     15.83 o 
   9   8   3      571.69      621.24     40.06 o 
  10   8   3        2.50       -5.76      7.76 o 
  11   8   3     3087.75     2966.68    108.55 o 
  12   8   3        6.60        2.99     14.22 o 
  13   8   3      736.18      667.20     31.68 o 
  14   8   3        2.08       18.58     26.12 o 
  15   8   3     2008.64     1918.56     79.40 o 
  16   8   3       11.08       27.03     17.72 o 
  17   8   3       30.62        9.86     24.16 o 
 -16   9   3      422.89      375.85     35.73 o 
 -15   9   3     2880.24     2832.46    116.23 o 
 -14   9   3        1.74      -13.01     13.01 o 
 -13   9   3       91.12       67.09     18.66 o 
 -12   9   3      251.68      324.28     22.72 o 
 -11   9   3      872.94      929.61     36.67 o 
 -10   9   3        4.36       -1.16      8.78 o 
  -9   9   3       77.34       88.14     10.88 o 
  -8   9   3      386.52      401.55     17.83 o 
  -7   9   3     2116.53     2026.33     40.00 o 
  -6   9   3       39.25       34.61      7.97 o 
  -5   9   3       47.80       22.71     14.04 o 
  -4   9   3       39.90       56.79      9.77 o 
  -3   9   3     2320.22     2280.04     52.63 o 
  -2   9   3        1.86       -6.27      6.27 o 
  -1   9   3      141.24      125.23     12.14 o 
   0   9   3      162.81      173.45     12.14 o 
   1   9   3     4194.37     4077.25     80.17 o 
   2   9   3      192.84      159.72     13.30 o 
   3   9   3      415.98      390.11     19.36 o 
   4   9   3       26.86       15.38      7.58 o 
   5   9   3      796.34      812.16     28.07 o 
   6   9   3      891.68      885.22     29.49 o 
   7   9   3      133.06      141.12     13.48 o 
   8   9   3      220.52      230.98     20.43 o 
   9   9   3     4733.51     4653.87    102.79 o 
  10   9   3      640.53      622.13     28.08 o 
  11   9   3      103.75      102.84     15.54 o 
  12   9   3       19.09       27.23     11.40 o 
  13   9   3     1624.38     1612.40     53.46 o 
  14   9   3      157.93       98.15     21.57 o 
  15   9   3       47.92       19.59     16.62 o 
 -12  10   3      881.88      929.84     63.34 o 
 -11  10   3       99.28       99.25     26.77 o 
 -10  10   3      448.77      431.62     44.40 o 
  -9  10   3      698.76      787.49     57.46 o 
  -8  10   3      585.23      603.76     33.88 o 
  -7  10   3        2.44        1.62     16.00 o 
  -6  10   3      375.70      376.11     27.66 o 
  -5  10   3      189.21      208.27     18.60 o 
  -4  10   3      200.47      221.27     19.99 o 
  -3  10   3      273.75      297.39     20.93 o 
  -2  10   3      884.55      824.77     29.11 o 
  -1  10   3       51.89       83.39     13.23 o 
   0  10   3     1085.87     1076.24     38.25 o 
   1  10   3      598.99      587.39     37.02 o 
   2  10   3     2434.94     2518.86     58.21 o 
   3  10   3        3.39        1.70      7.46 o 
   4  10   3     1358.39     1443.27     40.78 o 
   5  10   3        0.17       -5.56      7.10 o 
   6  10   3      324.01      324.64     21.61 o 
   7  10   3       47.27       41.94     11.74 o 
   8  10   3      480.59      433.41     28.90 o 
   9  10   3      114.00      131.67     21.34 o 
  10  10   3     2017.81     2134.69     77.35 o 
  11  10   3        1.81        1.13     10.52 o 
  12  10   3      615.40      647.21     33.39 o 
  13  10   3        0.79       -5.23     10.84 o 
  14  10   3      389.31      365.60     34.84 o 
 -12  11   3      466.94      503.45     51.59 o 
 -11  11   3       11.25       10.45     21.55 o 
 -10  11   3      920.54      870.42     63.99 o 
  -9  11   3       46.09       -5.88     20.90 o 
  -8  11   3     1568.73     1533.21     59.48 o 
  -7  11   3       35.13       25.65     14.75 o 
  -6  11   3     1321.01     1318.86     54.64 o 
  -5  11   3       70.25       61.16     16.85 o 
  -4  11   3     1709.43     1685.55     63.48 o 
  -3  11   3       20.34       12.92     14.03 o 
  -2  11   3     1908.36     1959.88     69.95 o 
  -1  11   3        0.31        9.37     15.67 o 
   0  11   3     2297.43     2390.69    128.31 o 
   1  11   3        1.80       12.34     13.49 o 
   2  11   3      460.46      435.53     32.09 o 
   3  11   3       14.04        4.90     12.90 o 
   4  11   3     3470.39     3621.42    103.74 o 
   5  11   3      255.29      288.92     22.65 o 
   6  11   3      587.40      590.29     30.58 o 
   7  11   3       44.05       40.11     12.94 o 
   8  11   3     3518.92     3502.86     87.69 o 
   9  11   3       43.46       32.56     13.48 o 
  10  11   3     1237.33     1204.30     57.58 o 
  11  11   3        0.67        5.94     12.17 o 
  12  11   3     1099.34     1045.19     44.58 o 
  13  11   3        2.59       24.16     22.85 o 
 -12  12   3      703.46      632.08     60.07 o 
 -11  12   3       14.32       -8.49     22.20 o 
 -10  12   3      740.52      666.04     60.73 o 
  -9  12   3        6.50       17.63     23.51 o 
  -8  12   3     2014.26     2003.99    106.44 o 
  -7  12   3        0.28        4.10     15.34 o 
  -6  12   3     1305.42     1273.27     56.49 o 
  -5  12   3      242.90      225.96     36.89 o 
  -4  12   3      556.54      576.22     38.54 o 
  -3  12   3       62.13       44.96     17.53 o 
  -2  12   3     1680.29     1589.98     64.64 o 
  -1  12   3       76.43       98.68     21.22 o 
   0  12   3     1553.95     1511.05     62.99 o 
   1  12   3       38.01       47.93     17.72 o 
   2  12   3     1814.77     1847.74     98.93 o 
   3  12   3      272.57      262.04     28.37 o 
   4  12   3     1277.77     1151.17     94.03 o 
   5  12   3       83.36       87.67     20.54 o 
   6  12   3     1667.22     1650.21     66.69 o 
   7  12   3       42.99       23.98     17.01 o 
   8  12   3      694.96      683.04     42.75 o 
   9  12   3       76.24       38.24     18.49 o 
  10  12   3     1488.18     1370.60     87.50 o 
  11  12   3      171.08      218.75     40.48 o 
  12  12   3       86.24       81.62     32.00 o 
  13  12   3        2.53       18.94     26.77 o 
  -9  13   3        0.02      -10.45     22.20 o 
  -8  13   3      683.81      712.40     65.30 o 
  -7  13   3      259.17      209.29     29.71 o 
  -6  13   3      667.05      694.61     64.32 o 
  -5  13   3      223.58      245.60     28.62 o 
  -4  13   3      420.90      430.26     35.32 o 
  -3  13   3      116.62      145.06     23.75 o 
  -2  13   3      406.18      393.42     59.75 o 
  -1  13   3       50.84      101.81     21.47 o 
   0  13   3      509.64      543.87     39.70 o 
   1  13   3        6.46       -2.61     17.96 o 
   2  13   3      203.85      254.73     44.08 o 
   3  13   3       17.05      -12.43     16.00 o 
   4  13   3      273.38      252.86     40.48 o 
   5  13   3      222.08      182.01     45.38 o 
   6  13   3      140.73      117.11     26.12 o 
   7  13   3        8.18       13.65     15.70 o 
   8  13   3       94.14      119.31     23.68 o 
 -20   0   4     3272.66     3366.10    161.29 o 
 -18   0   4       65.60       52.24     22.20 o 
 -16   0   4     9080.08     8894.21    327.14 o 
 -14   0   4     3290.31     3293.70     98.30 o 
 -12   0   4     6777.34     6393.29    224.62 o 
 -10   0   4     4002.09     4002.29    107.33 o 
  -8   0   4    26437.12    25592.44    590.96 o 
  -6   0   4       17.37       57.45     15.85 o 
  -4   0   4    31568.28    29243.91    461.13 o 
  -2   0   4     9977.23    10310.24    164.72 o 
   0   0   4    61952.08    47351.67    752.01 o 
   2   0   4     4541.79     4946.60     67.42 o 
   4   0   4    32540.78    32281.00    457.70 o 
   6   0   4     7359.96     7674.01    113.77 o 
   8   0   4     8888.19     8996.61    150.23 o 
  10   0   4      755.84      709.79     24.41 o 
  12   0   4     4596.85     4576.10     83.34 o 
  14   0   4     4722.23     4568.98    104.65 o 
  16   0   4     8359.31     8194.21    302.33 o 
  18   0   4      496.14      480.59     48.97 o 
  20   0   4     3145.99     3142.78    153.45 o 
  22   0   4      250.69      223.32     43.75 o 
 -21   1   4        8.76       30.30     17.20 o 
 -20   1   4        6.47        7.51     13.39 o 
 -19   1   4       69.39       89.23     19.39 o 
 -18   1   4     2166.20     2116.80     80.11 o 
 -17   1   4        0.75       -6.25      8.74 o 
 -16   1   4      326.54      277.27     20.38 o 
 -15   1   4      487.36      409.63     23.37 o 
 -14   1   4     3744.04     3626.10     87.71 o 
 -13   1   4      265.26      210.38     13.04 o 
 -12   1   4      281.36      232.25     12.74 o 
 -11   1   4       18.90       28.75      5.94 o 
 -10   1   4     8220.78     8517.25    148.05 o 
  -9   1   4      285.89      307.06     11.55 o 
  -8   1   4     4861.70     5127.14     72.11 o 
  -7   1   4     5683.64     6061.24     83.56 o 
  -6   1   4    36912.56    33789.92    700.90 o 
  -5   1   4     2341.09     2595.55     35.61 o 
  -4   1   4     1631.76     1855.51     29.25 o 
  -3   1   4     7453.20     7057.83    112.82 o 
  -2   1   4     3102.71     3227.51     38.79 o 
  -1   1   4    31067.84    29607.62    601.24 o 
   0   1   4    13881.50    14532.31    146.87 o 
   1   1   4      289.25      254.49      4.97 o 
   2   1   4    10656.95    11060.36    132.85 o 
   3   1   4      277.03      326.93      6.21 o 
   4   1   4     1796.43     1859.25     20.86 o 
   5   1   4     1188.87     1328.89     16.95 o 
   6   1   4     5756.56     5832.37     65.90 o 
   7   1   4     2588.17     2678.52     32.93 o 
   8   1   4       62.96       69.48      3.64 o 
   9   1   4       81.24       88.88      4.43 o 
  10   1   4     6385.75     6227.43     75.62 o 
  11   1   4     2264.95     2300.31     31.19 o 
  12   1   4       16.20       21.69      3.98 o 
  13   1   4      152.85      179.27     10.00 o 
  14   1   4     2988.61     3133.96     67.94 o 
  15   1   4        5.02        7.12      6.96 o 
  16   1   4      284.43      261.41     20.37 o 
  17   1   4       19.09       14.95     18.94 o 
  18   1   4     1891.70     1773.17     70.18 o 
  19   1   4        5.53       14.50     13.71 o 
  20   1   4      379.92      432.77     35.98 o 
  21   1   4        0.21       -3.09     15.05 o 
  22   1   4     1564.63     1582.82    102.52 o 
 -21   2   4        2.40       -4.52     14.75 o 
 -20   2   4      214.92      202.39     27.23 o 
 -19   2   4      238.89      174.29     26.12 o 
 -18   2   4       87.05       87.73     19.12 o 
 -17   2   4        0.67        3.67      8.86 o 
 -16   2   4      925.33      886.95     57.46 o 
 -15   2   4       67.95       71.83     12.21 o 
 -14   2   4       66.75       45.06     11.24 o 
 -13   2   4     1082.18     1102.87     37.80 o 
 -12   2   4      596.37      653.95     21.38 o 
 -11   2   4        1.49        8.89      4.39 o 
 -10   2   4     1351.22     1433.02     25.37 o 
  -9   2   4     7333.05     7187.06    125.04 o 
  -8   2   4    10251.65    10006.02    196.24 o 
  -7   2   4    10795.50    10757.00    173.99 o 
  -6   2   4      780.22      501.80     12.25 o 
  -5   2   4     5853.74     5819.17     68.27 o 
  -4   2   4      180.23      231.41      5.64 o 
  -3   2   4     6310.19     6200.57     68.35 o 
  -2   2   4    29792.55    29462.79    332.52 o 
  -1   2   4      185.10      148.60      6.04 o 
   0   2   4    13832.02    14002.17    168.01 o 
   1   2   4     2245.49     2702.67     36.26 o 
   2   2   4      406.16      448.97      7.98 o 
   3   2   4    10172.77    10815.39    123.29 o 
   4   2   4      213.07      200.39      6.85 o 
   5   2   4      181.11      132.32      4.56 o 
   6   2   4     4513.63     5317.01     67.69 o 
   7   2   4      156.02      154.16      5.59 o 
   8   2   4      234.22      203.45     11.14 o 
   9   2   4       28.77       20.98      3.04 o 
  10   2   4      546.68      506.84     11.38 o 
  11   2   4        1.48        3.91      2.97 o 
  12   2   4        8.38       10.70      5.53 o 
  13   2   4      195.00      252.66     15.37 o 
  14   2   4       34.65       42.67      9.09 o 
  15   2   4     1684.25     1690.68     45.93 o 
  16   2   4      251.09      268.56     17.78 o 
  17   2   4      701.11      676.98     28.40 o 
  18   2   4      854.94      903.49     68.43 o 
  19   2   4      669.08      753.51     69.54 o 
  20   2   4      226.50      184.79     30.04 o 
  21   2   4      602.55      619.74     45.38 o 
  22   2   4       39.46       37.22     26.12 o 
 -21   3   4      883.15      859.32     73.79 o 
 -20   3   4      128.15      172.77     26.12 o 
 -19   3   4     1225.67     1203.14     60.44 o 
 -18   3   4      270.37      247.92     22.29 o 
 -17   3   4      912.89      911.20     47.79 o 
 -16   3   4        0.52       -3.51      8.52 o 
 -15   3   4     2607.97     2531.22     70.58 o 
 -14   3   4       10.50        5.63      7.77 o 
 -13   3   4     1733.56     1640.90     50.10 o 
 -12   3   4     1363.64     1464.14     58.83 o 
 -11   3   4     2907.02     3018.03     79.33 o 
 -10   3   4       54.43       67.34      5.40 o 
  -9   3   4     3814.07     3843.15     48.30 o 
  -8   3   4     3547.30     3318.46     42.06 o 
  -7   3   4    12447.13    12783.16    157.15 o 
  -6   3   4     1253.93     1203.73     16.78 o 
  -5   3   4     2772.38     2511.44     30.52 o 
  -3   3   4    15942.70    16718.22    178.02 o 
  -2   3   4      184.47      198.61      5.34 o 
  -1   3   4     8006.15     8252.21     85.83 o 
   0   3   4       43.64       35.73      3.66 o 
   1   3   4     4695.27     4913.00     63.42 o 
   2   3   4     1322.06     1498.35     27.31 o 
   3   3   4     5789.16     6075.68    163.02 o 
   4   3   4      151.90      235.90      6.97 o 
   5   3   4     6480.31     6224.10     84.88 o 
   6   3   4       84.58      120.40      4.76 o 
   7   3   4     2488.93     2229.10     35.03 o 
   8   3   4        0.12        2.16      2.57 o 
   9   3   4     9883.71     9559.01    119.54 o 
  10   3   4      698.53      669.01     15.04 o 
  11   3   4     3971.50     3986.48     60.96 o 
  12   3   4     1523.24     1476.91     33.63 o 
  13   3   4     4049.05     4216.23     74.09 o 
  14   3   4       15.59        6.67     10.27 o 
  15   3   4      601.96      641.56     26.26 o 
  16   3   4     1189.24     1154.86     37.79 o 
  17   3   4     1678.90     1745.87     49.68 o 
  18   3   4       13.80       14.75     11.48 o 
  19   3   4      434.38      443.60     29.72 o 
  20   3   4       55.88       51.59     27.43 o 
 -21   4   4     1134.23     1151.85     91.42 o 
 -20   4   4      173.05      155.82     26.77 o 
 -19   4   4     2392.86     2523.21     95.52 o 
 -18   4   4       10.12       -0.96     11.71 o 
 -17   4   4     4843.69     4647.20    227.89 o 
 -16   4   4      464.61      455.48     38.39 o 
 -15   4   4     3085.65     3007.90     99.32 o 
 -14   4   4       77.37      109.98     14.40 o 
 -13   4   4     4850.58     4775.48     96.47 o 
 -12   4   4      448.27      493.37     30.36 o 
 -11   4   4     1117.24     1127.47     27.17 o 
 -10   4   4      580.77      571.56     17.94 o 
  -9   4   4     4913.45     4833.85     70.04 o 
  -8   4   4       40.02       43.76      5.45 o 
  -7   4   4    10334.72    10179.15    118.16 o 
  -6   4   4      302.73      347.04      8.27 o 
  -5   4   4        5.62       26.88      3.38 o 
  -4   4   4     1016.10     1125.92     17.51 o 
  -3   4   4      478.52      457.18      9.26 o 
  -2   4   4        9.59        3.13      1.90 o 
  -1   4   4    15644.11    15151.71    183.72 o 
   0   4   4      879.31      805.02     15.81 o 
   1   4   4    17839.25    18905.33    227.66 o 
   2   4   4       64.78      113.07      5.10 o 
   3   4   4     6799.99     6740.46    138.56 o 
   4   4   4      108.27      169.69      7.61 o 
   5   4   4     3294.85     3123.71     43.05 o 
   6   4   4      137.89      216.99      6.51 o 
   7   4   4    13649.23    13516.15    194.33 o 
   8   4   4        9.21       20.31      4.37 o 
   9   4   4    18767.22    18417.87    263.21 o 
  10   4   4      186.29      219.55     11.03 o 
  11   4   4     4537.56     4604.68     69.78 o 
  12   4   4       36.66       40.91      8.60 o 
  13   4   4     3865.37     3779.93     90.95 o 
  14   4   4       11.49       22.52     10.46 o 
  15   4   4     3765.07     3962.91     86.43 o 
  16   4   4      289.51      296.36     20.12 o 
  17   4   4     1982.55     1966.12     80.03 o 
  18   4   4        0.09      -11.75     12.93 o 
  19   4   4     1478.69     1531.88     71.99 o 
  20   4   4      105.46      131.31     26.77 o 
 -21   5   4      331.88      304.94     52.24 o 
 -20   5   4       42.98       39.70     31.34 o 
 -19   5   4     1035.91     1085.23     58.50 o 
 -18   5   4        6.65       13.08     14.08 o 
 -17   5   4     1077.05     1063.70    150.84 o 
 -16   5   4       30.35       36.01     15.68 o 
 -15   5   4     1756.32     1808.67     58.35 o 
 -14   5   4      506.19      503.61     23.99 o 
 -13   5   4     3659.81     3838.21     88.69 o 
 -12   5   4      113.41      114.43     12.07 o 
 -11   5   4     1148.09     1158.71     29.13 o 
 -10   5   4      582.50      556.00     20.86 o 
  -9   5   4     3487.89     3299.05     52.00 o 
  -8   5   4      514.60      600.98     15.71 o 
  -7   5   4      249.14      302.50     10.22 o 
  -6   5   4      308.54      259.95      7.52 o 
  -5   5   4      433.77      357.46      8.84 o 
  -4   5   4      937.91     1068.97     16.48 o 
  -3   5   4      101.52      112.22      5.33 o 
  -2   5   4     5649.62     5617.62     75.29 o 
  -1   5   4       51.96       51.71      5.43 o 
   0   5   4     1071.40     1149.60     23.61 o 
   1   5   4     5948.05     5788.72     80.85 o 
   2   5   4      915.08     1024.29     18.34 o 
   3   5   4     5616.02     5606.04     73.05 o 
   4   5   4     1257.58     1299.26     21.88 o 
   5   5   4     5236.18     5350.29    100.91 o 
   6   5   4      165.40      160.94      7.37 o 
   7   5   4     2858.89     2930.53     45.46 o 
   8   5   4      841.75      781.90     20.37 o 
   9   5   4     1473.84     1399.14     30.16 o 
  10   5   4      738.01      825.99     27.17 o 
  11   5   4     6019.72     6137.64     90.40 o 
  12   5   4      548.57      517.60     22.36 o 
  13   5   4     2750.22     2830.49     83.50 o 
  14   5   4       52.53       46.96     16.17 o 
  15   5   4     1414.67     1400.70     62.31 o 
  16   5   4      340.04      281.09     29.78 o 
  17   5   4      509.70      468.56     38.09 o 
  18   5   4        0.95       -7.70     13.10 o 
  19   5   4      483.72      460.81     40.56 o 
 -20   6   4      460.83      527.61     63.99 o 
 -19   6   4      126.30      133.65     25.55 o 
 -18   6   4        0.61       -3.01     20.90 o 
 -17   6   4      312.56      275.38     29.97 o 
 -16   6   4     2509.80     2499.37     89.95 o 
 -15   6   4      426.58      386.17     26.09 o 
 -14   6   4       31.70       32.27     11.27 o 
 -13   6   4        3.99       -6.28      6.58 o 
 -12   6   4     1487.85     1462.53     35.57 o 
 -11   6   4      237.57      210.72     13.07 o 
 -10   6   4      114.16       94.27      9.25 o 
  -9   6   4       79.89       37.75      7.59 o 
  -8   6   4     1286.67     1414.29     28.18 o 
  -7   6   4       13.91       21.01      4.91 o 
  -6   6   4     2626.37     2753.48     44.86 o 
  -5   6   4     1580.60     1443.04     22.74 o 
  -4   6   4      212.18      130.15      6.68 o 
  -3   6   4      278.29      215.45      8.22 o 
  -2   6   4     1386.61     1439.78     27.10 o 
  -1   6   4      489.32      540.16     16.69 o 
   0   6   4     2866.99     2777.36     48.63 o 
   1   6   4       24.98       44.79      5.55 o 
   2   6   4     1684.55     1397.15     25.86 o 
   3   6   4      138.81      131.92      7.09 o 
   4   6   4     3661.42     3453.07     48.87 o 
   5   6   4      349.55      372.07     19.41 o 
   6   6   4     1401.41     1635.77     38.49 o 
   7   6   4      729.92      695.63     26.80 o 
   8   6   4     4531.85     4834.59     89.03 o 
   9   6   4        0.27        2.66      5.79 o 
  10   6   4      487.46      519.95     22.05 o 
  11   6   4      633.36      635.12     23.05 o 
  12   6   4     3156.82     3160.17     69.97 o 
  13   6   4        7.55       -1.48      7.30 o 
  14   6   4        0.17       -3.13     15.67 o 
  15   6   4       21.14       22.10     31.02 o 
  16   6   4     1018.47     1032.31     55.62 o 
  17   6   4       65.98       44.80     18.86 o 
  18   6   4       98.71       67.52     21.93 o 
 -18   7   4     2146.57     2224.69    121.45 o 
 -17   7   4        3.21        2.20     15.05 o 
 -16   7   4        2.94      -10.28     10.28 o 
 -15   7   4       81.79       89.91     16.30 o 
 -14   7   4     4666.52     4760.45    177.82 o 
 -13   7   4        2.63        1.14      9.71 o 
 -12   7   4        6.08       -2.22      7.15 o 
 -11   7   4       39.94       37.40      8.23 o 
 -10   7   4     3740.14     3902.69     71.55 o 
  -9   7   4      204.38      195.72     11.14 o 
  -8   7   4        6.67        0.99      4.93 o 
  -7   7   4      561.60      560.98     17.38 o 
  -6   7   4     3207.68     3116.70     51.02 o 
  -5   7   4       86.59      129.08      8.46 o 
  -4   7   4        0.55        6.10      3.42 o 
  -3   7   4       33.58       22.39      5.69 o 
  -2   7   4     2039.01     1903.78     34.03 o 
  -1   7   4      126.79      164.56      8.58 o 
   0   7   4      390.87      414.88     13.03 o 
   1   7   4      702.40      678.59     24.11 o 
   2   7   4     7245.33     7050.60    109.89 o 
   3   7   4      370.24      327.17     15.09 o 
   4   7   4      200.44      219.47     11.25 o 
   5   7   4       16.62       24.78      7.58 o 
   6   7   4    12205.36    11853.68    197.59 o 
   7   7   4       37.25       27.46     11.78 o 
   8   7   4      125.24      137.75     16.12 o 
   9   7   4      601.45      593.69     22.75 o 
  10   7   4     8485.77     8292.51    145.49 o 
  11   7   4     1475.81     1476.70     44.86 o 
  12   7   4      764.51      786.31     33.27 o 
  13   7   4        2.20        1.66      9.92 o 
  14   7   4     3114.25     3073.90     79.65 o 
  15   7   4       78.47       76.39     20.08 o 
  16   7   4      291.74      257.52     30.22 o 
  17   7   4       57.92       30.17     17.01 o 
  18   7   4     1515.03     1567.80    104.48 o 
 -17   8   4      184.71      209.61     37.87 o 
 -16   8   4     4240.05     4412.59    142.02 o 
 -15   8   4       22.96       52.23     17.94 o 
 -14   8   4       88.30       57.71     18.40 o 
 -13   8   4       52.48       46.46     13.14 o 
 -12   8   4     3542.43     3678.16     78.02 o 
 -11   8   4      163.60      172.77     14.63 o 
 -10   8   4       89.64      104.39     11.09 o 
  -9   8   4        4.38       -6.13      6.13 o 
  -8   8   4     2769.00     2850.45     50.00 o 
  -7   8   4       21.89       33.63      7.98 o 
  -6   8   4      693.54      623.38     18.67 o 
  -5   8   4      328.18      418.48     17.41 o 
  -4   8   4     7135.71     6708.78     97.42 o 
  -3   8   4      671.73      764.97     28.18 o 
  -2   8   4        0.16        0.81      7.43 o 
  -1   8   4       24.96       11.31      6.13 o 
   0   8   4     7495.76     7376.89    116.27 o 
   1   8   4      642.66      595.13     19.62 o 
   2   8   4      132.80      125.35     11.69 o 
   3   8   4      640.98      626.29     23.34 o 
   4   8   4     4841.27     4625.71     93.31 o 
   5   8   4       36.71        3.77      7.10 o 
   6   8   4       67.17       79.50     10.33 o 
   7   8   4      119.67      136.29     19.08 o 
   8   8   4     5266.13     5345.61    105.75 o 
   9   8   4      107.47      112.00     12.40 o 
  10   8   4      154.98      152.83     14.79 o 
  11   8   4       15.58       15.67     23.51 o 
  12   8   4     5036.72     4920.27    114.27 o 
  13   8   4        6.55       -3.85      9.53 o 
  14   8   4      234.54      270.05     22.32 o 
  15   8   4       24.39       19.26     15.46 o 
  16   8   4     2535.03     2629.32    164.55 o 
 -16   9   4       59.07       15.02     21.55 o 
 -15   9   4       47.32       52.26     22.53 o 
 -14   9   4     1431.33     1306.05     60.82 o 
 -13   9   4      364.49      408.00     38.20 o 
 -12   9   4      113.28      122.48     16.09 o 
 -11   9   4       16.26       25.91     10.89 o 
 -10   9   4     1351.18     1320.95     43.86 o 
  -9   9   4      412.25      428.98     21.11 o 
  -8   9   4       70.15       35.65     12.25 o 
  -7   9   4      134.95      128.92     17.42 o 
  -6   9   4     2932.31     2962.98     64.49 o 
  -5   9   4       82.88       85.30     12.84 o 
  -4   9   4       57.13       47.00      9.39 o 
  -3   9   4      599.50      606.26     23.86 o 
  -2   9   4     3112.14     3149.38     66.25 o 
  -1   9   4      136.14      113.12     11.84 o 
   0   9   4      226.00      283.62     14.71 o 
   1   9   4       41.76       28.91      8.45 o 
   2   9   4     4099.06     3984.50     79.42 o 
   3   9   4       90.25       85.98     10.99 o 
   4   9   4        0.24        0.71      7.27 o 
   5   9   4       81.42       86.98     11.33 o 
   6   9   4      802.50      790.10     28.08 o 
   7   9   4       22.92       14.37      8.66 o 
   8   9   4      173.03      197.73     17.16 o 
   9   9   4       49.65       25.78     13.01 o 
  10   9   4      435.73      452.83     24.34 o 
  11   9   4      165.38      193.37     23.80 o 
  12   9   4      113.39       97.18     15.81 o 
  13   9   4       14.86        6.18     11.15 o 
  14   9   4     1026.86     1125.30     44.57 o 
  15   9   4      184.43      198.66     27.93 o 
 -12  10   4       71.79       75.09     24.81 o 
 -11  10   4      286.57      310.82     37.87 o 
 -10  10   4      187.47      113.62     26.77 o 
  -9  10   4      711.42      754.84     55.50 o 
  -8  10   4       30.64       18.61     12.00 o 
  -7  10   4      709.08      800.92     73.46 o 
  -6  10   4       40.57       47.85     14.08 o 
  -5  10   4     2048.18     1890.28     55.83 o 
  -4  10   4      626.63      645.77     29.02 o 
  -3  10   4     1460.55     1399.87     40.06 o 
  -2  10   4       48.95       46.08      9.95 o 
  -1  10   4     1666.48     1625.55     49.31 o 
   0  10   4      667.27      667.40     29.71 o 
   1  10   4      675.39      722.08     30.89 o 
   2  10   4        0.33        2.49      7.39 o 
   3  10   4     1940.50     1803.69     46.98 o 
   4  10   4       83.99      100.86     12.69 o 
   5  10   4      450.31      445.63     22.44 o 
   6  10   4       43.93       47.32     11.70 o 
   7  10   4      445.02      475.09     26.23 o 
   8  10   4      165.14      120.84     15.56 o 
   9  10   4      167.70      205.80     25.52 o 
  10  10   4        1.99       -4.67      9.37 o 
  11  10   4      479.74      453.11     76.40 o 
  12  10   4        0.40        4.51     10.66 o 
  13  10   4       71.07       70.02     15.83 o 
  14  10   4       13.02       -4.01     11.79 o 
 -12  11   4       14.54       -8.49     20.90 o 
 -11  11   4     1339.41     1566.49     88.80 o 
 -10  11   4       12.63        9.79     20.24 o 
  -9  11   4      524.08      532.18     50.93 o 
  -8  11   4       17.87       -5.57     19.59 o 
  -7  11   4     3471.67     3697.25    107.31 o 
  -6  11   4        4.06        9.05     13.57 o 
  -5  11   4      810.69      846.55     42.91 o 
  -4  11   4       45.37       53.59     19.26 o 
  -3  11   4     1941.00     1888.17     68.33 o 
  -2  11   4       14.61       47.05     16.14 o 
  -1  11   4     1512.29     1531.99     60.25 o 
   0  11   4      185.16      206.51     24.21 o 
   1  11   4     2130.56     1985.61     70.64 o 
   2  11   4       21.00       35.12     12.93 o 
   3  11   4     1980.46     1964.48     59.04 o 
   4  11   4      112.67      118.62     16.68 o 
   5  11   4     1848.21     1740.13     54.59 o 
   6  11   4       11.00        6.96     10.95 o 
   7  11   4     1730.46     1598.44     52.41 o 
   8  11   4       80.21       90.82     15.97 o 
   9  11   4     1435.02     1423.65     60.29 o 
  10  11   4       76.20      100.52     21.93 o 
  11  11   4      407.15      421.10     29.34 o 
  12  11   4       17.48       31.96     14.41 o 
  13  11   4     1565.76     1709.49     95.99 o 
 -12  12   4        0.09       -9.79     21.55 o 
 -11  12   4      526.21      653.63     60.73 o 
 -10  12   4       10.21       15.02     24.16 o 
  -9  12   4      902.07      973.59     71.17 o 
  -8  12   4        0.70       13.06     22.85 o 
  -7  12   4      901.90      842.08     45.46 o 
  -6  12   4      654.56      591.04     47.01 o 
  -5  12   4     2253.92     2324.27     81.23 o 
  -4  12   4       95.35      115.73     21.47 o 
  -3  12   4      432.88      458.98     41.79 o 
  -2  12   4        0.01        7.63     14.03 o 
  -1  12   4     2171.84     2167.75     95.66 o 
   0  12   4      188.39      231.14     27.23 o 
   1  12   4     1962.33     1997.02     84.89 o 
   2  12   4        2.43       23.18     15.70 o 
   3  12   4      873.60      915.82     48.25 o 
   4  12   4       28.91       47.21     24.16 o 
   5  12   4      804.19      766.20     44.32 o 
   6  12   4       24.54      -12.28     15.67 o 
   7  12   4     1456.67     1464.69     82.28 o 
   8  12   4      162.10      164.40     24.24 o 
   9  12   4      809.80      770.88     44.47 o 
  10  12   4       48.79       78.36     30.69 o 
  11  12   4     1033.16     1092.43     77.70 o 
  12  12   4        0.38       13.71     24.16 o 
  -9  13   4      255.23      291.23     45.71 o 
  -8  13   4        8.67       13.06     25.47 o 
  -7  13   4      412.70      470.74     37.15 o 
  -6  13   4      560.31      640.15     42.91 o 
  -5  13   4      538.39      530.62     38.92 o 
  -4  13   4       97.23       95.35     20.51 o 
  -3  13   4      241.43      193.70     26.27 o 
  -2  13   4      144.62      225.55     29.38 o 
  -1  13   4       52.45       36.89     17.55 o 
   0  13   4        3.38        3.99     15.15 o 
   1  13   4      366.29      430.27     40.81 o 
   2  13   4      375.34      343.22     33.67 o 
   3  13   4      145.42      138.01     30.69 o 
   4  13   4       22.63       50.75     19.71 o 
   5  13   4      552.41      589.84     42.25 o 
   6  13   4      350.10      322.61     38.85 o 
   7  13   4      131.03       91.30     22.03 o 
   8  13   4       53.91       65.03     20.23 o 
 -21   0   5       80.31       56.81     28.08 o 
 -19   0   5     3479.48     3456.21    162.59 o 
 -17   0   5      291.30      295.15     37.87 o 
 -15   0   5    15905.85    14428.19    499.53 o 
 -13   0   5      866.70      823.06     36.60 o 
 -11   0   5    15743.02    15109.28    360.60 o 
  -9   0   5     3019.86     3220.00    113.29 o 
  -7   0   5    12913.16    14143.11    656.90 o 
  -5   0   5     9534.37    10122.40    197.36 o 
  -3   0   5    49602.95    40845.54   1788.94 o 
  -1   0   5    17314.96    17859.90    282.83 o 
   1   0   5    26419.80    26781.65    379.40 o 
   3   0   5     5896.87     6150.05     84.12 o 
   5   0   5     1130.30      837.97     31.04 o 
   7   0   5       72.34       42.33      4.37 o 
   9   0   5    18503.11    17747.34    257.08 o 
  11   0   5      977.79      969.56     29.48 o 
  13   0   5    17017.08    16096.43    273.67 o 
  15   0   5     1303.90     1325.03     54.64 o 
  17   0   5     3032.74     2864.61    133.21 o 
  19   0   5      554.64      613.15     55.50 o 
  21   0   5     2159.07     2088.87    120.80 o 
 -21   1   5     2214.01     2239.89     90.27 o 
 -20   1   5       28.95       33.49     16.35 o 
 -19   1   5        8.83       -2.67     11.05 o 
 -18   1   5       48.70       76.12     18.13 o 
 -17   1   5     1296.21     1103.89     52.64 o 
 -16   1   5      115.42      109.41     14.67 o 
 -15   1   5      244.79      245.66     18.58 o 
 -14   1   5       59.50       79.51     12.41 o 
 -13   1   5     5365.39     5168.36     98.55 o 
 -12   1   5      306.77      291.87     20.83 o 
 -11   1   5      253.76      248.76     12.75 o 
 -10   1   5      389.60      367.20     15.06 o 
  -9   1   5    15839.36    15373.54    256.94 o 
  -8   1   5      854.63      941.93     24.65 o 
  -7   1   5     1940.34     1861.16     29.92 o 
  -6   1   5     3658.67     3192.20     46.85 o 
  -5   1   5    10779.48    10432.79    137.22 o 
  -4   1   5      174.96      178.92      6.60 o 
  -3   1   5     2856.74     2777.01     34.53 o 
  -2   1   5    16342.03    17347.59    194.89 o 
  -1   1   5     5351.89     5361.41     59.31 o 
   0   1   5     4086.85     4542.99     50.78 o 
   1   1   5     8835.70     8947.68    102.35 o 
   2   1   5     1550.58     1653.99     23.40 o 
   3   1   5    37088.77    35359.26    353.92 o 
   4   1   5     2014.87     2254.90     26.53 o 
   5   1   5     3293.79     3378.47     39.66 o 
   6   1   5       11.12       16.61      2.96 o 
   7   1   5     9331.02     8771.19     96.80 o 
   8   1   5     5061.72     5063.61     58.87 o 
   9   1   5       43.96       55.12      4.03 o 
  10   1   5        5.76        7.84      4.59 o 
  11   1   5     3828.29     3916.41     48.60 o 
  12   1   5     1120.78     1182.90     19.81 o 
  13   1   5       85.09       90.61      6.93 o 
  14   1   5        2.02       11.73      6.87 o 
  15   1   5     4460.39     4443.13     90.88 o 
  16   1   5       57.99       51.38     12.26 o 
  17   1   5       11.73        0.09      9.15 o 
  18   1   5       25.67       47.51     15.62 o 
  19   1   5     2084.27     2063.15    136.15 o 
  20   1   5        3.74        3.20     20.90 o 
  21   1   5       74.37       44.56     19.13 o 
  22   1   5        1.72        0.65     23.51 o 
 -21   2   5        5.98       -9.79     14.78 o 
 -20   2   5      501.23      460.41     38.09 o 
 -19   2   5      231.67      226.66     27.45 o 
 -18   2   5      130.18      139.87     22.50 o 
 -17   2   5      550.44      524.61     28.85 o 
 -16   2   5      657.79      616.66     30.14 o 
 -15   2   5       92.91      111.79     14.57 o 
 -14   2   5      892.90      830.50     33.41 o 
 -13   2   5      325.15      294.55     23.84 o 
 -12   2   5        8.37       35.08     20.02 o 
 -11   2   5       27.59       47.22      6.69 o 
 -10   2   5     2091.43     2172.41     56.02 o 
  -9   2   5     4343.12     4509.03     65.67 o 
  -8   2   5     2192.60     2083.92     50.96 o 
  -7   2   5     1810.98     1868.01     26.97 o 
  -6   2   5      324.81      319.35     10.02 o 
  -5   2   5     1466.95     1453.71     21.77 o 
  -4   2   5     4935.04     5413.60     81.56 o 
  -3   2   5     1338.55     1234.85     20.41 o 
  -2   2   5    11283.89    11308.77    121.99 o 
  -1   2   5       31.52      101.67      3.35 o 
   0   2   5     2362.31     2223.03     29.71 o 
   1   2   5     2067.55     1839.01     33.54 o 
   2   2   5     4089.37     4276.96     49.18 o 
   3   2   5      347.38      298.52      8.30 o 
   4   2   5       14.65        9.48      2.30 o 
   5   2   5     1764.41     1685.87     21.91 o 
   6   2   5      163.34      127.55      5.75 o 
   7   2   5      461.99      505.89     10.40 o 
   8   2   5     5633.12     5408.38     70.35 o 
   9   2   5     4162.41     4262.22     57.29 o 
  10   2   5     5696.62     5672.75     76.13 o 
  11   2   5       78.81       86.81      5.67 o 
  12   2   5     3148.07     3130.27     50.74 o 
  13   2   5      834.43      814.20     27.46 o 
  14   2   5     3890.59     3762.84     79.41 o 
  15   2   5      614.87      587.93     35.06 o 
  16   2   5       69.51       95.35     12.23 o 
  17   2   5      846.45      804.99     41.89 o 
  18   2   5       13.49       10.92     10.79 o 
  19   2   5       25.36       13.65     14.29 o 
  20   2   5      414.58      467.27     36.69 o 
  21   2   5      297.32      383.95     52.24 o 
 -21   3   5        2.63        8.49     23.51 o 
 -20   3   5     1318.92     1258.62     63.94 o 
 -19   3   5       66.61       69.94     19.89 o 
 -18   3   5      294.56      247.31     30.36 o 
 -17   3   5       30.02       30.49     11.98 o 
 -16   3   5     1539.13     1512.79     77.53 o 
 -15   3   5       78.59      115.22     15.46 o 
 -14   3   5     2766.57     2597.31     70.56 o 
 -13   3   5        0.41        4.70      7.19 o 
 -12   3   5     2397.62     2470.95    120.80 o 
 -11   3   5      246.59      316.70     18.68 o 
 -10   3   5     8711.92     8405.65    203.26 o 
  -9   3   5        0.97       -1.07      5.11 o 
  -8   3   5     3670.19     3351.29     47.48 o 
  -7   3   5     1063.42      987.04     14.83 o 
  -6   3   5    19889.64    20238.94    215.38 o 
  -5   3   5      903.92      743.14     14.35 o 
  -4   3   5       38.24       35.98      4.73 o 
  -3   3   5      963.22     1150.84     17.30 o 
  -2   3   5     4401.32     4503.35     51.33 o 
  -1   3   5     2327.43     2317.61     32.85 o 
   0   3   5       51.92       77.50      5.30 o 
   1   3   5     7174.75     8147.78    121.80 o 
   2   3   5     5577.58     5273.53    114.82 o 
   3   3   5     1945.32     2097.03     32.33 o 
   4   3   5    10559.70    10332.98    138.72 o 
   5   3   5      171.36      163.37      5.71 o 
   6   3   5     4850.01     5116.74     79.43 o 
   7   3   5     1558.56     1515.81     26.18 o 
   8   3   5     6830.50     6814.35     95.22 o 
   9   3   5      343.03      350.97     17.92 o 
  10   3   5     1487.09     1445.43     29.59 o 
  11   3   5      252.60      311.78     12.04 o 
  12   3   5      724.73      680.10     18.12 o 
  13   3   5     1545.60     1535.31     35.59 o 
  14   3   5     3676.20     3627.61     78.35 o 
  15   3   5      208.05      198.23     21.00 o 
  16   3   5     2374.68     2337.14     79.36 o 
  17   3   5       74.91       71.82     13.00 o 
  18   3   5     1899.76     1891.28     78.48 o 
  19   3   5       31.84       32.00     17.55 o 
  20   3   5     1226.89     1386.80     78.36 o 
 -21   4   5        3.90        3.92     22.85 o 
 -20   4   5       67.60       25.79     18.01 o 
 -19   4   5        0.30       10.94     29.38 o 
 -18   4   5     1581.08     1592.51    125.70 o 
 -17   4   5       30.04       40.90     21.22 o 
 -16   4   5     2785.90     2750.81     78.14 o 
 -15   4   5      290.04      302.81     22.60 o 
 -14   4   5     5012.49     4967.04    117.25 o 
 -13   4   5        0.03       -5.57      7.37 o 
 -12   4   5     6362.97     6173.85    136.36 o 
 -11   4   5      127.91      170.92     15.72 o 
 -10   4   5     2390.36     2559.31     48.06 o 
  -9   4   5     2060.86     1979.45     33.68 o 
  -8   4   5    20385.87    19679.89    227.76 o 
  -7   4   5     2413.33     2285.36     31.34 o 
  -6   4   5    15406.73    16197.48    184.50 o 
  -5   4   5     3529.74     4078.53     51.01 o 
  -4   4   5    22155.29    21561.51    242.68 o 
  -3   4   5     1929.56     2281.54     29.00 o 
  -2   4   5     4653.98     4419.42     51.36 o 
  -1   4   5     1535.63     1537.30     22.13 o 
   0   4   5    19118.09    19461.59    233.03 o 
   1   4   5      277.65      250.39      9.98 o 
   2   4   5     5599.32     5830.39     81.62 o 
   3   4   5     5389.79     6084.51     84.77 o 
   4   4   5     3315.24     3307.09     48.88 o 
   5   4   5      106.94      127.88      6.37 o 
   6   4   5      995.28     1050.45     17.14 o 
   7   4   5       49.53       66.03      4.21 o 
   8   4   5     1317.84     1338.31     33.14 o 
   9   4   5     2470.39     2362.25     43.47 o 
  10   4   5     4379.88     4102.59     68.19 o 
  11   4   5        0.87       -4.38      4.38 o 
  12   4   5     4511.47     4464.30     78.13 o 
  13   4   5      855.72      778.98     24.38 o 
  14   4   5     1163.78     1145.28     36.24 o 
  15   4   5      341.63      357.97     25.15 o 
  16   4   5     4013.37     3928.45    126.01 o 
  17   4   5      131.62      107.46     28.08 o 
  18   4   5     1650.25     1679.14     91.09 o 
  19   4   5       17.43        6.30     21.22 o 
  20   4   5     1615.62     1690.53     78.71 o 
 -20   5   5      336.65      381.37     37.06 o 
 -19   5   5      168.28      221.39     39.51 o 
 -18   5   5      402.25      338.11     32.89 o 
 -17   5   5        3.15       17.44     13.41 o 
 -16   5   5      637.11      666.54     40.77 o 
 -15   5   5      122.26      122.57     16.68 o 
 -14   5   5      888.43      964.81     45.95 o 
 -13   5   5       81.70       94.19     13.95 o 
 -12   5   5     2655.51     2790.08     64.04 o 
 -11   5   5     3758.35     3816.85     67.91 o 
 -10   5   5     3390.24     3465.52     62.12 o 
  -9   5   5      739.33      697.99     23.12 o 
  -8   5   5     1525.00     1631.67     30.06 o 
  -7   5   5       21.75       21.94      3.75 o 
  -6   5   5     9532.90     9396.19    110.58 o 
  -5   5   5     1677.96     1909.87     27.66 o 
  -4   5   5     7453.49     7716.40     92.69 o 
  -3   5   5     5190.32     4933.08     57.65 o 
  -2   5   5     5063.72     4869.14     60.23 o 
  -1   5   5     4127.86     3827.66     51.70 o 
   0   5   5     9314.99     9161.23    123.57 o 
   1   5   5      380.17      368.45     11.85 o 
   2   5   5     2368.46     2401.17     37.99 o 
   3   5   5     2383.92     2345.34     49.65 o 
   4   5   5     1460.85     1322.60     37.57 o 
   5   5   5     1037.67     1054.75     23.17 o 
   6   5   5     2720.10     2644.63     38.69 o 
   7   5   5     1330.02     1353.30     27.05 o 
   8   5   5       83.06       79.46      7.24 o 
   9   5   5     3102.36     3033.60     76.52 o 
  10   5   5     1484.28     1570.25     40.15 o 
  11   5   5        5.53        7.94      7.82 o 
  12   5   5      236.97      251.57     16.83 o 
  13   5   5      206.05      213.94     16.35 o 
  14   5   5     2256.00     2158.09     66.36 o 
  15   5   5      157.15      180.56     24.01 o 
  16   5   5      623.15      642.05     42.69 o 
  17   5   5       53.73       50.30     18.83 o 
  18   5   5      898.80      916.50     54.68 o 
  19   5   5      368.43      420.67     46.69 o 
 -20   6   5      366.97      341.51     54.20 o 
 -19   6   5       84.90       78.44     22.40 o 
 -18   6   5        3.00        8.80     16.00 o 
 -17   6   5       85.01       90.79     19.79 o 
 -16   6   5      464.94      568.30     38.45 o 
 -15   6   5     1590.67     1714.52     69.56 o 
 -14   6   5       38.30       52.14     12.29 o 
 -13   6   5        0.61        6.58      7.88 o 
 -12   6   5       42.43       57.51     10.46 o 
 -11   6   5      261.56      277.58     14.40 o 
 -10   6   5      124.72      124.19     10.24 o 
  -9   6   5      157.38      136.56      8.66 o 
  -8   6   5        3.30       20.44      5.02 o 
  -7   6   5     3342.20     3367.52     53.34 o 
  -6   6   5     1924.37     1986.80     34.92 o 
  -5   6   5        0.52        3.49      3.77 o 
  -4   6   5     1061.27     1177.77     19.89 o 
  -3   6   5    12729.39    13373.69    154.83 o 
  -2   6   5      173.05      216.08      7.43 o 
  -1   6   5      244.70      237.60      9.31 o 
   0   6   5      162.48      157.06      7.64 o 
   1   6   5     5065.21     4747.67     69.29 o 
   2   6   5       22.26       18.56      5.06 o 
   3   6   5     2770.41     2668.42     48.19 o 
   4   6   5      595.88      542.89     16.86 o 
   5   6   5        3.18       16.03      6.70 o 
   6   6   5     1342.39     1304.35     33.33 o 
   7   6   5        0.73        0.38      5.54 o 
   8   6   5      178.89      199.99     13.20 o 
   9   6   5      532.85      497.82     20.03 o 
  10   6   5      216.23      218.91     14.33 o 
  11   6   5      290.92      335.36     17.52 o 
  12   6   5      531.01      502.95     38.45 o 
  13   6   5     3292.29     3204.56     80.93 o 
  14   6   5       88.51       79.44     13.98 o 
  15   6   5      474.52      392.80     33.16 o 
  16   6   5      393.59      381.25     34.80 o 
  17   6   5      802.39      754.01     48.25 o 
  18   6   5       57.10       44.92     19.06 o 
 -18   7   5      113.98      130.62     38.20 o 
 -17   7   5     2054.09     1931.89     80.60 o 
 -16   7   5        8.45        8.00     15.34 o 
 -15   7   5        1.77       -0.04     12.20 o 
 -14   7   5       41.48       54.77     18.14 o 
 -13   7   5     6199.36     6162.34    140.69 o 
 -12   7   5      136.75      139.03     13.14 o 
 -11   7   5        0.78        1.44      6.17 o 
 -10   7   5      977.92      912.21     28.08 o 
  -9   7   5     8324.70     8429.41    120.03 o 
  -8   7   5        9.44       11.22      5.51 o 
  -7   7   5        2.26        8.62      4.83 o 
  -6   7   5     1526.57     1511.05     29.96 o 
  -5   7   5    12034.50    12150.99    164.46 o 
  -4   7   5      886.88     1029.36     19.03 o 
  -3   7   5     1130.91     1038.05     19.08 o 
  -2   7   5      532.35      576.72     13.31 o 
  -1   7   5     2866.33     2963.30     53.45 o 
   0   7   5      495.33      411.00     15.30 o 
   1   7   5        2.13        2.15      4.78 o 
   2   7   5      306.26      279.47     12.96 o 
   3   7   5     4409.92     4417.12     74.17 o 
   4   7   5        1.21       -5.47      5.47 o 
   5   7   5        9.36       12.53      6.55 o 
   6   7   5      704.29      745.01     27.52 o 
   7   7   5     2652.14     2510.11     64.63 o 
   8   7   5      663.73      641.67     23.93 o 
   9   7   5       32.30       37.78     11.56 o 
  10   7   5      374.68      386.62     19.62 o 
  11   7   5     3344.93     3282.81     69.26 o 
  12   7   5      320.52      354.86     26.56 o 
  13   7   5      244.97      216.97     38.83 o 
  14   7   5      122.17      128.40     16.60 o 
  15   7   5     2716.57     2764.32    188.71 o 
  16   7   5        0.78       17.91     14.54 o 
  17   7   5       50.62       29.23     17.27 o 
 -18   8   5       12.81        0.00     20.24 o 
 -17   8   5      141.02      202.42     38.53 o 
 -16   8   5        4.39       14.37     19.59 o 
 -15   8   5     4699.10     4730.00    143.30 o 
 -14   8   5      118.25       90.16     16.39 o 
 -13   8   5        0.68       -0.02      9.91 o 
 -12   8   5       98.48       73.87     11.83 o 
 -11   8   5     4953.93     5216.26    101.41 o 
 -10   8   5       13.64       21.17      8.78 o 
  -9   8   5      306.16      250.34     14.80 o 
  -8   8   5      469.40      431.81     21.71 o 
  -7   8   5     9310.64     9329.31    132.15 o 
  -6   8   5      114.70      107.34      8.96 o 
  -5   8   5      186.42      173.61     16.49 o 
  -4   8   5      393.76      499.65     21.81 o 
  -3   8   5     4129.07     4241.68     81.61 o 
  -2   8   5        0.36        5.00      5.17 o 
  -1   8   5     1003.33      966.44     25.89 o 
   0   8   5      651.79      720.94     22.03 o 
   1   8   5     4916.45     4567.66     77.73 o 
   2   8   5        3.40        1.64      5.72 o 
   3   8   5     1453.92     1390.70     36.96 o 
   4   8   5       29.19       40.73      9.10 o 
   5   8   5     5959.08     5699.48    105.72 o 
   6   8   5      140.72      128.53     12.68 o 
   7   8   5      112.37      105.63     11.93 o 
   8   8   5       12.55       33.20      9.25 o 
   9   8   5     2793.57     2771.11     61.52 o 
  10   8   5       67.88       85.30     12.97 o 
  11   8   5        6.37        8.93      8.55 o 
  12   8   5       57.27      104.55     18.83 o 
  13   8   5     2478.02     2464.25     73.70 o 
  14   8   5       10.00        1.73     12.21 o 
  15   8   5      255.63      236.18     55.83 o 
  16   8   5       24.11       34.88     27.10 o 
 -16   9   5      144.37      159.98     33.95 o 
 -15   9   5        2.99        6.06     15.52 o 
 -14   9   5      149.39      149.03     23.89 o 
 -13   9   5     2423.24     2549.99    103.50 o 
 -12   9   5      405.17      425.76     30.43 o 
 -11   9   5      245.14      223.97     31.34 o 
 -10   9   5        8.04        9.91     11.23 o 
  -9   9   5      299.01      303.00     26.65 o 
  -8   9   5      312.72      301.10     20.34 o 
  -7   9   5       52.23       23.72      9.10 o 
  -6   9   5       92.41       95.56     11.89 o 
  -5   9   5      869.24      757.55     29.97 o 
  -4   9   5      250.77      293.87     17.42 o 
  -3   9   5      254.72      267.75     18.10 o 
  -2   9   5        0.92        1.21      6.94 o 
  -1   9   5     3302.35     3240.56     67.95 o 
   0   9   5      838.01      817.38     24.67 o 
   1   9   5      254.07      258.00     16.12 o 
   2   9   5        2.11        1.34      8.77 o 
   3   9   5     1095.60     1121.98     33.83 o 
   4   9   5      485.30      497.68     22.26 o 
   5   9   5      327.46      298.93     17.84 o 
   6   9   5      162.10      153.13     13.85 o 
   7   9   5     2966.71     2943.69     77.83 o 
   8   9   5       43.84       29.04     10.35 o 
   9   9   5        2.67       -2.91      9.63 o 
  10   9   5      319.80      323.56     23.93 o 
  11   9   5     2207.19     2243.91     95.66 o 
  12   9   5      247.98      246.07     22.45 o 
  13   9   5      244.06      268.36     22.94 o 
  14   9   5      314.63      369.96     26.54 o 
  15   9   5      346.15      248.91     30.46 o 
 -12  10   5     1331.88     1330.11     76.40 o 
 -11  10   5      174.30      197.20     32.00 o 
 -10  10   5     1040.02     1033.01     65.95 o 
  -9  10   5        0.08       -1.96     16.98 o 
  -8  10   5      128.15      212.04     29.38 o 
  -7  10   5       29.07       62.01     18.28 o 
  -6  10   5      956.78      920.29     35.83 o 
  -5  10   5      582.30      630.16     26.44 o 
  -4  10   5      362.99      431.81     22.01 o 
  -3  10   5       69.55       70.88     14.90 o 
  -2  10   5       53.21       61.04     10.62 o 
  -1  10   5       29.10        7.07      9.79 o 
   0  10   5     1028.91      995.86     37.08 o 
   1  10   5      453.43      488.75     26.00 o 
   2  10   5       31.39       25.39      8.81 o 
   3  10   5       10.64       12.25      8.26 o 
   4  10   5     2360.85     2280.03     87.56 o 
   5  10   5     1007.46     1008.95     35.44 o 
   6  10   5     1623.35     1588.96     49.88 o 
   7  10   5       60.11       67.57     13.15 o 
   8  10   5      210.29      219.80     19.54 o 
   9  10   5      797.53      782.71     33.47 o 
  10  10   5     1266.77     1202.37     57.20 o 
  11  10   5       15.02       13.44     14.29 o 
  12  10   5      353.22      373.21     27.37 o 
  13  10   5       32.27       25.32     13.00 o 
  14  10   5      394.51      408.76     45.71 o 
 -12  11   5     2204.96     2268.44    112.31 o 
 -11  11   5       29.00        3.26     20.24 o 
 -10  11   5      463.83      507.36     50.28 o 
  -9  11   5       88.78      103.17     29.38 o 
  -8  11   5     1168.60     1049.33     70.52 o 
  -7  11   5        9.09       10.12     14.31 o 
  -6  11   5     2746.82     2961.45     92.09 o 
  -5  11   5        7.25       18.75     13.62 o 
  -4  11   5       52.57       50.01     15.92 o 
  -3  11   5        0.64       -1.57     12.44 o 
  -2  11   5     3947.76     4057.94    116.12 o 
  -1  11   5       17.07       26.63     15.22 o 
   0  11   5     1755.90     1668.13     53.62 o 
   1  11   5      256.83      275.81     30.38 o 
   2  11   5     2635.53     2474.44     68.95 o 
   3  11   5        2.05       15.11     11.87 o 
   4  11   5      834.20      839.90     36.49 o 
   5  11   5       64.34       79.30     20.23 o 
   6  11   5     2758.04     2703.70     73.48 o 
   7  11   5       12.93       12.44     11.30 o 
   8  11   5      616.11      584.27     36.36 o 
   9  11   5        2.18       17.08     11.53 o 
  10  11   5     2104.60     2093.14     80.21 o 
  11  11   5       25.10       54.61     23.18 o 
  12  11   5     1351.57     1495.32     88.15 o 
  13  11   5       25.01       35.26     26.77 o 
  14  11   5      827.33      914.82     69.22 o 
 -12  12   5      606.12      589.64     58.11 o 
 -11  12   5       75.65       54.85     28.73 o 
 -10  12   5      614.41      603.35     58.77 o 
  -9  12   5        7.04        3.26     22.85 o 
  -8  12   5     2028.31     2088.87    110.35 o 
  -7  12   5        3.11       29.20     16.85 o 
  -6  12   5     2350.80     2579.44     87.47 o 
  -5  12   5      162.57      201.99     27.43 o 
  -4  12   5     1480.30     1380.88     65.30 o 
  -3  12   5      227.46      195.42     25.39 o 
  -2  12   5      336.03      325.61     40.16 o 
  -1  12   5       22.24        7.84     15.15 o 
   0  12   5     2209.69     2174.41     86.85 o 
   1  12   5       11.01       35.66     40.16 o 
   2  12   5      715.83      682.13     48.32 o 
   3  12   5      429.72      483.74     36.69 o 
   4  12   5     2672.09     2662.11    142.35 o 
   5  12   5      340.69      423.28     46.36 o 
   6  12   5      908.40      961.08     49.35 o 
   7  12   5       70.65       61.90     28.29 o 
   8  12   5     1136.69     1078.95     44.53 o 
   9  12   5       44.82       52.93     15.61 o 
  10  12   5      885.72      828.63     68.56 o 
  11  12   5       51.12       32.65     27.43 o 
  12  12   5      531.78      625.55     62.03 o 
  -9  13   5       71.53       35.26     26.77 o 
  -8  13   5      177.86      183.49     37.87 o 
  -7  13   5        7.85       36.57     27.43 o 
  -6  13   5      461.86      503.47     47.01 o 
  -5  13   5       74.09       75.74     47.01 o 
  -4  13   5      468.02      519.48     38.55 o 
  -3  13   5       78.39       51.13     19.16 o 
  -2  13   5      318.89      364.96     33.93 o 
  -1  13   5      230.90      209.43     50.28 o 
   0  13   5      672.69      696.55     45.22 o 
   1  13   5       37.08       36.07     17.94 o 
   2  13   5      119.87      129.69     24.47 o 
   3  13   5      422.31      439.12     37.17 o 
   4  13   5      396.89      391.96     35.52 o 
   5  13   5        1.90       11.44     16.47 o 
   6  13   5      408.56      423.43     36.40 o 
   7  13   5      451.32      508.97     39.31 o 
   8  13   5       23.25       12.41     20.24 o 
 -20   0   6        7.67       35.26     22.85 o 
 -18   0   6     1925.89     1911.92    107.09 o 
 -16   0   6     3022.19     2964.52    137.13 o 
 -14   0   6     6062.58     5833.01    156.71 o 
 -12   0   6      246.09      264.58     59.09 o 
 -10   0   6    14671.25    12871.77    308.89 o 
  -8   0   6      227.58      203.19     21.87 o 
  -6   0   6    51866.98    45234.31    813.82 o 
  -4   0   6     2009.24     2255.34     43.75 o 
  -2   0   6    45049.56    40579.35    987.54 o 
   0   0   6     1267.32     1370.76     26.92 o 
   2   0   6    32023.39    31636.91    448.65 o 
   4   0   6      211.61      240.80      8.33 o 
   6   0   6    14394.07    14753.86    238.27 o 
   8   0   6     2306.45     2048.97     37.37 o 
  10   0   6     6543.72     6909.05    107.38 o 
  12   0   6     5568.13     6094.14     97.56 o 
  14   0   6     9939.70     9598.21    183.69 o 
  16   0   6     2261.74     2286.56     80.45 o 
  18   0   6     2826.14     2348.11    119.49 o 
  20   0   6      160.84      156.71     34.61 o 
 -21   1   6       34.76       28.28     33.30 o 
 -20   1   6      982.99      879.27     52.15 o 
 -19   1   6      128.38       97.61     20.54 o 
 -18   1   6       34.20        6.24     11.30 o 
 -17   1   6        4.66       18.57     12.73 o 
 -16   1   6     3087.02     2919.84     78.01 o 
 -15   1   6     1152.47     1181.39     41.82 o 
 -14   1   6      188.00      193.72     16.20 o 
 -13   1   6      775.60      708.83     24.18 o 
 -12   1   6     5792.15     5487.89    103.21 o 
 -11   1   6      372.76      432.06     18.10 o 
 -10   1   6      338.07      362.31     15.27 o 
  -9   1   6     1871.54     1788.13     37.12 o 
  -8   1   6    16593.88    15178.92    269.79 o 
  -7   1   6      293.63      295.94      9.24 o 
  -6   1   6      379.35      378.07     11.20 o 
  -5   1   6     1462.61     1347.87     21.55 o 
  -4   1   6     7815.94     7253.50     89.70 o 
  -3   1   6     6942.06     7179.86     83.84 o 
  -2   1   6      301.76      346.52      7.45 o 
  -1   1   6      149.17      130.29      4.05 o 
   0   1   6    30097.80    29554.65    350.50 o 
   1   1   6      929.92      911.33     14.03 o 
   2   1   6     2479.16     2529.34     29.29 o 
   3   1   6    19987.85    20894.95    222.24 o 
   4   1   6     8416.08     8529.37     93.99 o 
   5   1   6      938.72     1253.50     18.05 o 
   6   1   6     1981.40     1872.62     24.89 o 
   7   1   6     3949.13     4012.49     47.89 o 
   8   1   6     6871.96     7045.55     84.36 o 
   9   1   6      246.13      252.89      7.67 o 
  10   1   6      669.69      660.11     13.08 o 
  11   1   6      148.33      163.95      7.42 o 
  12   1   6     3091.84     3194.39     41.97 o 
  13   1   6     1300.18     1177.40     22.57 o 
  14   1   6      891.91      896.36     29.81 o 
  15   1   6      568.79      516.09     20.55 o 
  16   1   6     4054.37     3877.89     96.31 o 
  17   1   6      793.71      808.67     52.86 o 
  18   1   6      204.13      162.24     18.55 o 
  19   1   6      239.50      204.73     25.81 o 
  20   1   6     1331.97     1326.18     62.56 o 
  21   1   6      370.49      394.89     35.93 o 
  22   1   6       23.42       -0.65     23.51 o 
 -21   2   6      677.93      687.20     47.85 o 
 -20   2   6       42.60       32.51     21.22 o 
 -19   2   6       15.42       -6.01     11.30 o 
 -18   2   6       66.40       56.81     17.47 o 
 -17   2   6      879.67      879.37     37.93 o 
 -16   2   6        2.79        4.24      8.52 o 
 -15   2   6      149.87      146.86     15.99 o 
 -14   2   6     1696.06     1631.51     50.77 o 
 -13   2   6       54.23       70.85     11.38 o 
 -12   2   6      238.70      281.67     14.35 o 
 -11   2   6     7946.49     8240.47    168.51 o 
 -10   2   6     1023.86     1037.65     22.75 o 
  -9   2   6     1464.54     1385.95     25.21 o 
  -8   2   6      147.76      168.50      7.36 o 
  -7   2   6    12023.39    11743.56    143.43 o 
  -6   2   6     1237.07     1406.32     35.95 o 
  -5   2   6     1044.48      720.38     14.85 o 
  -4   2   6       98.73      115.50      6.42 o 
  -3   2   6      651.89      557.26     10.64 o 
  -2   2   6      446.91      632.17     12.56 o 
  -1   2   6     2910.70     3437.75     40.36 o 
   0   2   6      283.50      322.23      7.40 o 
   1   2   6     4237.73     4691.09     53.67 o 
   2   2   6     1136.19     1341.09     19.35 o 
   3   2   6       90.41       79.21      3.26 o 
   4   2   6     1373.58     1791.17     22.12 o 
   5   2   6     1142.05     1168.93     16.84 o 
   6   2   6     2065.60     1987.43     25.98 o 
   7   2   6     4708.19     5258.81     64.19 o 
   8   2   6     1009.43     1085.34     19.54 o 
   9   2   6       13.55       28.82      5.00 o 
  10   2   6     2294.05     2420.13     40.04 o 
  11   2   6      107.05      117.43      6.68 o 
  12   2   6      974.54      954.01     24.16 o 
  13   2   6     4207.07     4098.90     83.72 o 
  14   2   6     1165.09     1135.39     34.85 o 
  15   2   6      185.01      188.92     15.20 o 
  16   2   6        9.95       18.62      8.41 o 
  17   2   6     2212.88     2036.20     63.28 o 
  18   2   6      643.78      680.21     34.61 o 
  19   2   6      656.98      676.58     35.46 o 
  20   2   6       45.45       71.17     30.04 o 
  21   2   6      272.93      163.90     37.87 o 
 -21   3   6      616.39      613.69     45.90 o 
 -20   3   6       60.10       74.03     26.12 o 
 -19   3   6      623.16      566.00     41.28 o 
 -18   3   6        0.03       -7.16     11.25 o 
 -17   3   6     1475.98     1536.63     53.72 o 
 -16   3   6      324.77      322.11     46.06 o 
 -15   3   6     3102.26     2929.73     79.14 o 
 -14   3   6       42.93       45.16     11.07 o 
 -13   3   6     1000.29     1024.93     37.55 o 
 -12   3   6     2487.28     2418.90     64.73 o 
 -11   3   6     1787.76     1727.36     49.79 o 
 -10   3   6      382.62      422.02     13.51 o 
  -9   3   6     1628.12     1687.60     38.11 o 
  -8   3   6       95.32      111.87      6.22 o 
  -7   3   6     5468.05     5388.71     70.28 o 
  -6   3   6      824.72     1025.05     16.48 o 
  -5   3   6    16834.17    17115.32    194.35 o 
  -4   3   6        0.68        4.26      2.34 o 
  -3   3   6     4842.35     4600.46     56.22 o 
  -2   3   6     2122.92     2277.31     32.82 o 
  -1   3   6    19358.78    18385.36    225.02 o 
   0   3   6       63.87      107.26      6.38 o 
   1   3   6    21954.06    21876.67    322.43 o 
   2   3   6      592.44      815.04     28.57 o 
   3   3   6      792.78      639.15     24.22 o 
   4   3   6      141.84      159.25      7.92 o 
   5   3   6      593.22      606.92     15.79 o 
   6   3   6      478.87      460.77     10.74 o 
   7   3   6    15727.90    15562.05    214.05 o 
   8   3   6        6.28       15.27      3.55 o 
   9   3   6     1758.16     1820.98     34.97 o 
  10   3   6     4796.36     4561.89     74.78 o 
  11   3   6     3519.01     3560.11     62.84 o 
  12   3   6       62.40       68.08      7.77 o 
  13   3   6     1396.27     1369.44     33.37 o 
  14   3   6      647.50      647.28     25.89 o 
  15   3   6     1841.94     1916.75     50.84 o 
  16   3   6       69.11      116.87     13.65 o 
  17   3   6     1163.90     1256.47     65.30 o 
  18   3   6       80.87      106.18     22.82 o 
  19   3   6     1218.91     1262.18     63.95 o 
  20   3   6        0.34      -15.67     15.67 o 
 -21   4   6      828.49      973.59     85.54 o 
 -20   4   6      156.66      153.00     26.01 o 
 -19   4   6      749.29      795.18     49.81 o 
 -18   4   6        3.34       -4.81     12.36 o 
 -17   4   6     1328.02     1342.20     61.48 o 
 -16   4   6        0.57       -0.64      8.83 o 
 -15   4   6     1856.63     1877.95     68.80 o 
 -14   4   6       27.09       36.82     11.30 o 
 -13   4   6     6504.26     6119.99    137.50 o 
 -12   4   6      553.00      605.28     27.86 o 
 -11   4   6     1918.35     1946.89     52.79 o 
 -10   4   6      578.23      658.79     21.94 o 
  -9   4   6     5021.30     4825.84     78.14 o 
  -8   4   6       46.33       41.95      5.01 o 
  -7   4   6     2830.82     2862.13     38.17 o 
  -6   4   6     2809.46     2896.20     38.50 o 
  -5   4   6    15596.12    15835.12    180.55 o 
  -4   4   6     3949.40     4345.62     54.19 o 
  -3   4   6    11745.51    11531.89    125.92 o 
  -2   4   6      238.83      372.61      9.63 o 
  -1   4   6     7676.94     7724.32     97.54 o 
   0   4   6     3209.25     3640.85     54.41 o 
   1   4   6    14058.20    13238.74    175.52 o 
   2   4   6       24.95       34.12      5.17 o 
   3   4   6    12688.68    13408.50    339.77 o 
   4   4   6      264.94      212.73      9.38 o 
   5   4   6    14648.37    14100.45    226.98 o 
   6   4   6      368.65      294.44      8.66 o 
   7   4   6     5007.99     5236.19     64.97 o 
   8   4   6      209.54      150.46      7.83 o 
   9   4   6     5710.86     6006.77     94.13 o 
  10   4   6     1290.99     1240.86     28.06 o 
  11   4   6     7145.54     6791.01    106.23 o 
  12   4   6     1064.10     1041.77     27.09 o 
  13   4   6     2405.04     2514.20     67.32 o 
  14   4   6        5.52       -4.39      8.97 o 
  15   4   6      228.62      287.82     35.74 o 
  16   4   6       21.94       10.19     23.83 o 
  17   4   6     1441.45     1571.72     70.85 o 
  18   4   6      308.25      291.17     32.69 o 
  19   4   6      352.27      361.06     36.40 o 
  20   4   6      164.69      148.16     28.33 o 
 -20   5   6       90.40       47.43     21.69 o 
 -19   5   6      898.60      923.29     54.24 o 
 -18   5   6        0.11        4.55     13.18 o 
 -17   5   6     1340.55     1385.62     63.85 o 
 -16   5   6     1057.74     1085.44     53.67 o 
 -15   5   6     1784.47     1712.08     68.43 o 
 -14   5   6       10.52        4.04      8.62 o 
 -13   5   6     1904.16     1764.31     55.51 o 
 -12   5   6      282.64      280.38     20.24 o 
 -11   5   6     1899.23     1989.37     54.22 o 
 -10   5   6        5.49       -4.78      4.78 o 
  -9   5   6     1456.01     1458.27     32.50 o 
  -8   5   6      211.76      216.47      9.79 o 
  -7   5   6     2843.64     2814.72     41.42 o 
  -6   5   6     1211.77     1291.29     22.77 o 
  -5   5   6      122.31      127.20      6.67 o 
  -4   5   6       31.75       29.56      3.68 o 
  -3   5   6      750.57      687.28     13.43 o 
  -2   5   6     1346.54     1222.10     19.73 o 
  -1   5   6     4391.02     4324.93     54.38 o 
   0   5   6      912.38      881.60     15.16 o 
   1   5   6     3562.43     3756.19     62.45 o 
   2   5   6     2103.32     2172.44     40.29 o 
   3   5   6     5044.54     4921.98     84.35 o 
   4   5   6      545.09      492.95     15.76 o 
   5   5   6     4434.18     4447.06     66.08 o 
   6   5   6      143.52      167.38      9.60 o 
   7   5   6     5400.96     5579.08     97.16 o 
   8   5   6      173.28      220.47     13.07 o 
   9   5   6     6315.15     6368.40    112.85 o 
  10   5   6     2321.60     2423.88     52.33 o 
  11   5   6     1502.48     1461.97     37.29 o 
  12   5   6     1563.20     1503.43     38.31 o 
  13   5   6     1235.54     1142.99     36.33 o 
  14   5   6      752.36      709.93     28.21 o 
  15   5   6     1326.19     1288.81     70.52 o 
  16   5   6      270.21      289.18     30.68 o 
  17   5   6      322.81      365.94     63.99 o 
  18   5   6       66.46       41.41     19.12 o 
  19   5   6      639.08      645.17     48.45 o 
 -20   6   6       25.21      -16.32     25.47 o 
 -19   6   6       27.62        4.15     16.19 o 
 -18   6   6     1348.12     1280.24     63.86 o 
 -17   6   6       25.98        3.42     13.83 o 
 -16   6   6        2.98       -1.65     25.47 o 
 -15   6   6      427.02      457.76     37.55 o 
 -14   6   6     2787.72     2752.56     93.97 o 
 -13   6   6      464.04      508.79     56.21 o 
 -12   6   6        0.39        0.64      6.97 o 
 -11   6   6      320.60      347.26     16.19 o 
 -10   6   6     1969.40     2119.75     44.36 o 
  -9   6   6        1.12       19.58      6.02 o 
  -8   6   6      135.98      155.25     10.37 o 
  -7   6   6      189.46      184.06      9.41 o 
  -6   6   6     1650.78     1712.48     31.62 o 
  -5   6   6      226.83      196.58     12.34 o 
  -4   6   6      901.97      994.92     18.00 o 
  -3   6   6      276.55      255.26      8.45 o 
  -2   6   6       52.83       43.83      3.98 o 
  -1   6   6      689.28      743.14     14.49 o 
   0   6   6     2575.27     2627.74     42.31 o 
   1   6   6      446.01      456.79     15.47 o 
   2   6   6     2745.06     2606.71     47.62 o 
   3   6   6      324.30      318.00     15.28 o 
   4   6   6       24.64       18.16      5.01 o 
   5   6   6      286.95      247.10     13.02 o 
   6   6   6     3178.11     3208.16     72.07 o 
   7   6   6      190.69      222.28     13.74 o 
   8   6   6      925.55      926.77     27.90 o 
   9   6   6      287.02      333.62     17.15 o 
  10   6   6     4037.87     3889.95    110.46 o 
  11   6   6     1042.74      900.11     28.86 o 
  12   6   6      427.85      415.20     25.36 o 
  13   6   6      171.45      191.44     18.61 o 
  14   6   6      486.00      519.67     28.39 o 
  15   6   6      612.98      767.99     46.40 o 
  16   6   6       16.73        5.00     13.29 o 
  17   6   6       90.53       54.70     19.52 o 
  18   6   6      549.80      609.12     46.40 o 
 -19   7   6        0.59        9.14     28.08 o 
 -18   7   6       40.16       -3.36     14.44 o 
 -17   7   6       74.32       81.01     21.60 o 
 -16   7   6     2945.74     2979.06    104.82 o 
 -15   7   6       91.96       84.65     19.76 o 
 -14   7   6        1.93       12.65     13.39 o 
 -13   7   6        6.54       -5.99      8.54 o 
 -12   7   6     2883.51     3004.26     79.47 o 
 -11   7   6      146.32      154.74     12.18 o 
 -10   7   6        3.08       -3.45      6.12 o 
  -9   7   6      324.44      340.15     16.11 o 
  -8   7   6     7426.62     7866.61    112.52 o 
  -7   7   6      380.44      390.22     14.25 o 
  -6   7   6        2.04       10.66      4.99 o 
  -5   7   6        0.43        5.13      4.53 o 
  -4   7   6     8465.05     7855.94     95.88 o 
  -3   7   6        4.03       22.20      5.50 o 
  -2   7   6     1340.48     1502.39     29.81 o 
  -1   7   6      782.03      729.94     19.08 o 
   0   7   6     5373.50     5384.60     87.95 o 
   1   7   6      328.64      286.47     13.38 o 
   2   7   6      151.39      109.49     11.14 o 
   3   7   6      213.40      216.19     11.92 o 
   4   7   6    11377.41    10717.93    180.32 o 
   5   7   6        5.57       -1.86      6.53 o 
   6   7   6     1990.08     1948.10     46.17 o 
   7   7   6      132.55      141.65     12.46 o 
   8   7   6     9291.47     9211.06    159.27 o 
   9   7   6       15.87       26.64      9.18 o 
  10   7   6      267.29      278.39     16.97 o 
  11   7   6      180.54      186.40     16.42 o 
  12   7   6     4220.76     4149.08    144.96 o 
  13   7   6       20.59       22.73     11.57 o 
  14   7   6      201.31      235.87     21.61 o 
  15   7   6      110.58      101.24     21.18 o 
  16   7   6     1416.68     1468.92     69.48 o 
  17   7   6      288.26      284.49     38.53 o 
 -17   8   6       44.88       33.95     24.16 o 
 -16   8   6        0.40        3.06     16.00 o 
 -15   8   6       25.73       15.87     16.15 o 
 -14   8   6     2798.88     2999.78    102.30 o 
 -13   8   6       32.99       42.21     12.89 o 
 -12   8   6       28.42       14.73      9.18 o 
 -11   8   6       61.54       82.51     16.40 o 
 -10   8   6     3868.34     3975.05     80.82 o 
  -9   8   6       39.59       47.07      9.07 o 
  -8   8   6       92.04      103.42     10.19 o 
  -7   8   6       93.69      111.59     12.03 o 
  -6   8   6     7195.38     7058.42    126.26 o 
  -5   8   6      114.76      117.64     11.67 o 
  -4   8   6      264.46      228.23     14.74 o 
  -3   8   6        0.00        6.15      6.87 o 
  -2   8   6    10271.39    10044.05    140.99 o 
  -1   8   6     1678.91     1882.55     36.47 o 
   0   8   6      177.62      143.92     10.81 o 
   1   8   6       51.38       48.95      8.02 o 
   2   8   6     8452.94     7985.12    125.90 o 
   3   8   6       76.41       55.98      9.76 o 
   4   8   6      252.51      268.68     16.37 o 
   5   8   6      229.33      204.60     14.98 o 
   6   8   6     4969.84     4992.08     95.47 o 
   7   8   6      401.90      392.73     20.35 o 
   8   8   6      745.68      692.69     26.47 o 
   9   8   6        3.62       12.76      8.71 o 
  10   8   6     5366.26     5036.94    109.86 o 
  11   8   6      525.79      510.51     30.29 o 
  12   8   6      673.83      658.71     44.73 o 
  13   8   6        2.44        9.30     11.30 o 
  14   8   6     2719.08     2732.17     76.59 o 
  15   8   6        0.84       23.50     16.39 o 
  16   8   6      107.27      105.13     24.70 o 
 -12   9   6      657.94      619.09     38.91 o 
 -11   9   6      607.48      577.53     36.24 o 
 -10   9   6       53.44       87.72     20.90 o 
  -9   9   6      346.79      312.01     27.24 o 
  -8   9   6     3404.31     3454.80    115.10 o 
  -7   9   6       21.34       25.90      9.35 o 
  -6   9   6      264.89      230.55     16.26 o 
  -5   9   6      323.94      275.90     17.01 o 
  -4   9   6     2300.86     2355.02     54.85 o 
  -3   9   6       50.74       83.96     11.29 o 
  -2   9   6       82.32       83.14     11.00 o 
  -1   9   6      136.84      161.94     13.97 o 
   0   9   6     1776.39     1729.44     39.54 o 
   1   9   6      144.65      172.84     14.15 o 
   2   9   6       12.40       19.45      8.18 o 
   3   9   6      129.57      103.13     11.92 o 
   4   9   6     2603.44     2496.65     62.86 o 
   5   9   6       91.90      107.67     14.23 o 
   6   9   6       37.11       30.93      9.15 o 
   7   9   6       47.31       32.00     10.55 o 
   8   9   6     2023.12     1863.63     53.78 o 
   9   9   6      151.27      174.31     17.05 o 
  10   9   6       17.69       15.15      9.61 o 
  11   9   6       90.90       73.26     18.04 o 
  12   9   6      840.60      912.75     80.32 o 
  13   9   6      274.33      300.16     24.58 o 
  14   9   6      307.96      260.23     23.79 o 
 -12  10   6       73.91      131.90     29.38 o 
 -11  10   6      956.00     1085.25     68.56 o 
 -10  10   6        8.75       22.85     19.59 o 
  -9  10   6      850.33      918.09     62.03 o 
  -8  10   6       92.66       80.64     16.16 o 
  -7  10   6     1670.43     1596.05     49.86 o 
  -6  10   6      315.08      304.85     26.76 o 
  -5  10   6     1187.62     1166.04     36.98 o 
  -4  10   6      136.24      160.29     14.86 o 
  -3  10   6     1509.12     1435.15     41.23 o 
  -2  10   6       46.35       41.80     11.85 o 
  -1  10   6     1896.01     1894.06     55.46 o 
   0  10   6       38.08       48.76     12.06 o 
   1  10   6      117.33      106.66     14.67 o 
   2  10   6      103.88       72.33     11.48 o 
   3  10   6      147.86      156.51     14.78 o 
   4  10   6       34.33       48.71     12.25 o 
   5  10   6      758.40      728.96     32.36 o 
   6  10   6        8.71       28.38     11.32 o 
   7  10   6      444.90      443.05     26.41 o 
   8  10   6        0.87        8.21      9.94 o 
   9  10   6      640.45      657.68     31.32 o 
  10  10   6       89.13      109.38     16.07 o 
  11  10   6      761.24      796.68     55.83 o 
  12  10   6        3.61        6.00     18.94 o 
  13  10   6      699.16      649.39     44.71 o 
  14  10   6      217.03      255.31     39.18 o 
 -11  11   6      664.76      658.85     57.46 o 
 -10  11   6       19.80       48.97     24.16 o 
  -9  11   6     2218.38     2160.70    108.39 o 
  -8  11   6       79.38       86.19     28.08 o 
  -7  11   6     3048.71     3031.00    147.90 o 
  -6  11   6        4.03       15.58     15.67 o 
  -5  11   6     2625.48     2664.57     85.87 o 
  -4  11   6       57.26       56.19     16.85 o 
  -3  11   6     1877.09     1966.23     70.40 o 
  -2  11   6       29.27       18.40     15.73 o 
  -1  11   6     2277.13     2183.73     63.66 o 
   0  11   6       23.84       23.45     12.56 o 
   1  11   6     1633.14     1647.55     53.40 o 
   2  11   6      175.04      170.24     19.22 o 
   3  11   6     4528.41     4334.45    119.59 o 
   4  11   6       43.17       41.40     13.50 o 
   5  11   6      984.91      971.66     39.66 o 
   6  11   6        2.84      -11.31     11.31 o 
   7  11   6     2028.65     2023.50     61.31 o 
   8  11   6      112.89      148.68     18.88 o 
   9  11   6      309.65      270.06     32.10 o 
  10  11   6       21.47        5.45     12.08 o 
  11  11   6     1379.34     1356.99     63.03 o 
  12  11   6        0.57       -3.92     20.24 o 
  13  11   6      162.49      216.14     39.83 o 
  14  11   6        9.45       28.73     24.81 o 
 -11  12   6      347.10      350.00     47.01 o 
 -10  12   6       70.41      103.17     32.65 o 
  -9  12   6     1005.61     1028.44     74.44 o 
  -8  12   6      106.94       94.03     31.34 o 
  -7  12   6     1415.93     1429.76     76.72 o 
  -6  12   6       25.23       43.55     18.20 o 
  -5  12   6     1199.45     1006.41     50.73 o 
  -4  12   6      160.76      178.11     24.93 o 
  -3  12   6     1838.82     1736.28     68.76 o 
  -2  12   6       51.38       33.30     25.14 o 
  -1  12   6     1815.69     1813.38     78.03 o 
   0  12   6      255.43      227.79     31.02 o 
   1  12   6     1857.23     1864.40     71.80 o 
   2  12   6       77.76       99.75     21.18 o 
   3  12   6     1859.60     1853.17     97.95 o 
   4  12   6       49.98       56.45     15.87 o 
   5  12   6     1679.22     1696.97     56.94 o 
   6  12   6       25.48       47.94     15.43 o 
   7  12   6      366.96      325.35     26.05 o 
   8  12   6       36.17       60.25     16.07 o 
   9  12   6     2633.09     2727.99     91.08 o 
  10  12   6       32.39       61.38     28.08 o 
  11  12   6      760.89      938.33     71.83 o 
  -8  13   6      550.42      495.61     56.16 o 
  -7  13   6      580.64      632.08     62.69 o 
  -6  13   6        3.27       -6.72     15.34 o 
  -5  13   6       42.77       34.09     17.77 o 
  -4  13   6       81.27       72.17     19.52 o 
  -3  13   6       70.28       70.20     20.78 o 
  -2  13   6        0.08       -1.40     14.96 o 
  -1  13   6      262.01      234.26     28.79 o 
   0  13   6       17.06       26.72     22.20 o 
   1  13   6      271.77      181.53     27.01 o 
   2  13   6       16.04        8.97     17.96 o 
   3  13   6      602.78      692.02     47.67 o 
   4  13   6      223.17      238.62     29.08 o 
   5  13   6      454.07      524.61     66.93 o 
   6  13   6       55.52       61.23     20.40 o 
   7  13   6      426.59      363.71     45.71 o 
   8  13   6       53.42       83.58     27.43 o 
 -21   0   7     3462.41     3693.89    181.53 o 
 -19   0   7        0.23        6.53     18.28 o 
 -17   0   7     6450.11     6452.72    256.62 o 
 -15   0   7      202.85      190.02     30.04 o 
 -13   0   7    16541.38    16202.46    390.62 o 
 -11   0   7      772.02      850.22     36.40 o 
  -9   0   7     3017.55     2904.80     84.02 o 
  -7   0   7     3275.12     3385.61     68.90 o 
  -5   0   7     4494.04     4910.08     95.44 o 
  -3   0   7     3442.47     3527.10     70.34 o 
  -1   0   7    54947.48    47877.10   1336.88 o 
   1   0   7     1203.27     1440.42     26.26 o 
   3   0   7    76817.38    62515.18   1378.35 o 
   5   0   7      805.95      827.09     20.56 o 
   7   0   7    31373.32    30247.62    480.42 o 
   9   0   7      190.05      183.89      9.27 o 
  11   0   7    11621.88    11631.74    174.92 o 
  13   0   7      266.25      278.94     13.37 o 
  15   0   7     8927.84     8685.37    225.08 o 
  17   0   7      293.56      223.32     33.95 o 
  19   0   7      920.76     1017.99     73.13 o 
  21   0   7      211.29      215.48     41.14 o 
 -21   1   7       11.46      -14.75     14.75 o 
 -20   1   7      218.35      256.44     30.43 o 
 -19   1   7     2432.52     2516.66     94.62 o 
 -18   1   7      379.73      349.37     72.81 o 
 -17   1   7      225.15      216.41     63.01 o 
 -16   1   7       56.63       43.99     21.95 o 
 -15   1   7     5777.33     5485.33    125.40 o 
 -14   1   7      836.77      771.17     31.61 o 
 -13   1   7       11.05       16.65      6.23 o 
 -12   1   7     1905.25     1805.15     43.38 o 
 -11   1   7     1936.29     2100.63     47.44 o 
 -10   1   7      360.81      447.68     17.56 o 
  -9   1   7       38.44       23.04      4.03 o 
  -8   1   7     5139.41     5257.06     89.07 o 
  -7   1   7     8619.19     8617.81    137.51 o 
  -6   1   7     3703.88     3882.52     55.13 o 
  -5   1   7      921.42     1128.85     19.65 o 
  -4   1   7      136.64      128.10      6.05 o 
  -3   1   7    15167.69    14828.22    179.23 o 
  -2   1   7     6609.34     7167.26    112.33 o 
  -1   1   7      187.20      230.04      6.22 o 
   0   1   7     1497.08     1761.51     24.63 o 
   1   1   7    10564.79    10286.68    125.98 o 
   2   1   7      184.14      132.62      4.84 o 
   3   1   7     2075.05     2287.31     32.54 o 
   4   1   7     6779.24     6499.23     82.56 o 
   5   1   7    25112.48    23415.13    280.83 o 
   6   1   7      109.63       83.54      6.17 o 
   7   1   7      134.22       98.22      7.27 o 
   8   1   7     1496.80     1592.85     23.12 o 
   9   1   7    19942.98    19313.56    208.54 o 
  10   1   7     1393.48     1461.78     21.68 o 
  11   1   7     1861.03     1850.66     26.11 o 
  12   1   7     1728.16     1705.88     25.10 o 
  13   1   7     5662.81     5564.96     64.92 o 
  14   1   7       13.63        6.68      5.91 o 
  15   1   7      859.99      851.52     26.95 o 
  16   1   7       41.50       59.78     12.97 o 
  17   1   7     2891.39     2980.90     80.91 o 
  18   1   7        7.88        7.08     10.77 o 
  19   1   7      312.67      295.48     29.78 o 
  20   1   7        5.71       -8.56     12.71 o 
  21   1   7     2192.19     2640.64    140.39 o 
 -21   2   7       16.53       20.76     19.59 o 
 -20   2   7      207.57      157.55     26.52 o 
 -19   2   7       13.64       -3.70     12.71 o 
 -18   2   7      175.30      212.36     28.73 o 
 -17   2   7       13.88       27.62     10.88 o 
 -16   2   7     1589.81     1567.17     52.62 o 
 -15   2   7      121.44      103.68     14.07 o 
 -14   2   7      813.92      740.43     31.89 o 
 -13   2   7     2973.41     2708.78     71.23 o 
 -12   2   7     3768.18     3718.76     75.29 o 
 -11   2   7      221.07      173.49     12.10 o 
 -10   2   7        7.91       20.99      6.21 o 
  -9   2   7     2051.27     1890.59     48.47 o 
  -8   2   7      849.95      939.04     19.62 o 
  -7   2   7     1271.68     1298.32     21.32 o 
  -6   2   7      536.92      498.44     13.04 o 
  -5   2   7    14092.26    14074.15    170.99 o 
  -4   2   7      600.11      757.27     13.99 o 
  -3   2   7      977.09     1110.76     20.24 o 
  -2   2   7     7681.21     7669.99     89.86 o 
  -1   2   7     6210.24     6117.99    103.95 o 
   0   2   7     6415.74     6492.70     92.27 o 
   1   2   7      556.28      694.82     12.83 o 
   2   2   7     7119.96     6948.16     87.54 o 
   3   2   7    11157.94    12113.29    139.40 o 
   4   2   7      531.91      493.40      9.94 o 
   5   2   7        3.44       15.81      5.36 o 
   6   2   7     3778.15     4299.47     53.99 o 
   7   2   7       39.63       84.92      4.87 o 
   8   2   7      323.50      368.42     10.35 o 
   9   2   7     2066.70     1998.21     31.56 o 
  10   2   7      987.16     1008.83     19.76 o 
  11   2   7     1280.62     1329.51     24.42 o 
  12   2   7      680.48      651.09     17.26 o 
  13   2   7      298.32      274.41     16.21 o 
  14   2   7      269.46      269.47     21.39 o 
  15   2   7     1272.33     1177.85     33.10 o 
  16   2   7      630.13      699.96     25.66 o 
  17   2   7       42.40       26.64     11.61 o 
  18   2   7       16.72       26.72     12.02 o 
  19   2   7      222.48      214.17     28.72 o 
  20   2   7      112.82      122.11     33.95 o 
 -21   3   7       70.88       43.75     30.04 o 
 -20   3   7     1047.58     1091.26     60.00 o 
 -19   3   7      358.15      379.92     34.84 o 
 -18   3   7     1428.16     1502.37    105.78 o 
 -17   3   7       23.66       23.26     11.95 o 
 -16   3   7     2675.02     2707.94    102.51 o 
 -15   3   7       58.19       63.87     12.72 o 
 -14   3   7     3124.55     3048.07     80.52 o 
 -13   3   7      194.58      241.74     27.58 o 
 -12   3   7     2372.59     2224.02     61.52 o 
 -11   3   7      107.99      105.41     12.43 o 
 -10   3   7     1297.97     1276.46     27.41 o 
  -9   3   7      519.32      644.25     17.49 o 
  -8   3   7     5955.57     6110.26     79.00 o 
  -7   3   7     4932.61     5129.11     62.97 o 
  -6   3   7     9207.05     9618.58    112.33 o 
  -5   3   7     2852.35     3507.16     44.92 o 
  -4   3   7    14342.97    15139.11    187.22 o 
  -3   3   7     1892.30     1944.78     34.02 o 
  -2   3   7     4206.77     4005.39     63.58 o 
  -1   3   7      843.42     1119.25     26.31 o 
   0   3   7     3481.49     3517.60     64.15 o 
   1   3   7     1133.98     1150.34     21.60 o 
   2   3   7     4246.39     4416.23     63.93 o 
   3   3   7      417.31      503.47     13.03 o 
   4   3   7    10527.08    10216.63    126.90 o 
   5   3   7       27.65       47.23      4.19 o 
   6   3   7    10966.90    10580.93    141.61 o 
   7   3   7      598.58      678.40     16.72 o 
   8   3   7     6598.62     6542.03    101.50 o 
   9   3   7      822.32      812.33     21.55 o 
  10   3   7     3278.11     3239.44     56.69 o 
  11   3   7      161.01      149.63     11.00 o 
  12   3   7     4065.06     3947.98     74.95 o 
  13   3   7      161.58      177.43     17.34 o 
  14   3   7      545.63      555.71     24.07 o 
  15   3   7        0.51       -6.49      8.28 o 
  16   3   7     4026.81     4068.13    105.16 o 
  17   3   7        7.81      -11.77     11.77 o 
  18   3   7      344.46      339.96     44.08 o 
  19   3   7      174.56      172.67     27.14 o 
  20   3   7     1817.59     1912.70     84.22 o 
 -20   4   7     1777.53     1945.41    178.59 o 
 -19   4   7       76.42       48.50     18.86 o 
 -18   4   7      443.03      429.46     35.87 o 
 -17   4   7       99.94      101.14     34.61 o 
 -16   4   7      897.76      974.84     50.94 o 
 -15   4   7       85.32       47.42     16.26 o 
 -14   4   7     6708.54     6600.89    149.07 o 
 -13   4   7       92.35       57.82     12.13 o 
 -12   4   7     3916.82     3906.95     95.00 o 
 -11   4   7      611.04      548.50     26.11 o 
 -10   4   7    12416.89    12544.38    254.39 o 
  -9   4   7       45.61       67.77      8.70 o 
  -8   4   7     3545.76     3821.41     56.92 o 
  -7   4   7       98.27      141.98      6.07 o 
  -6   4   7    10868.37    10725.23    143.01 o 
  -5   4   7      720.68      711.16     14.92 o 
  -4   4   7    12102.13    12683.19    168.11 o 
  -3   4   7     2995.76     3451.86     51.48 o 
  -2   4   7     1778.78     1984.76     34.07 o 
  -1   4   7      348.96      345.91     11.36 o 
   0   4   7     4399.66     4405.53     71.84 o 
   1   4   7        1.91        1.33      3.37 o 
   2   4   7     8752.58     8981.03    136.75 o 
   3   4   7      106.48      146.84      9.55 o 
   4   4   7    20140.53    20097.94    324.69 o 
   5   4   7      634.89      566.30     16.93 o 
   6   4   7     5203.58     5378.98     93.29 o 
   7   4   7      134.02      142.04     11.78 o 
   8   4   7     1254.63     1239.96     26.61 o 
   9   4   7      309.20      340.39     18.06 o 
  10   4   7     4630.20     4640.65     85.97 o 
  11   4   7      170.03      201.44     16.40 o 
  12   4   7     1909.93     1931.94     41.06 o 
  13   4   7      190.06      237.70     26.01 o 
  14   4   7     6770.58     6509.13    123.63 o 
  15   4   7       96.80      111.80     22.66 o 
  16   4   7      866.95      809.99     47.75 o 
  17   4   7      216.84      203.93     27.86 o 
  18   4   7     2630.62     2558.10     99.48 o 
  19   4   7        1.66      -15.92     15.92 o 
 -20   5   7      125.11      113.88     29.06 o 
 -19   5   7       68.98       26.27     17.85 o 
 -18   5   7      477.16      531.22     41.02 o 
 -17   5   7       16.29       15.56     15.52 o 
 -16   5   7     1576.03     1601.56     68.37 o 
 -15   5   7       50.47       19.72     13.76 o 
 -14   5   7      998.80      997.78     40.38 o 
 -13   5   7      213.90      218.08     19.01 o 
 -12   5   7     3130.56     3130.57     81.63 o 
 -11   5   7      230.86      216.68     14.10 o 
 -10   5   7      459.77      550.31     21.09 o 
  -9   5   7        0.14       -4.75      4.91 o 
  -8   5   7     5302.98     5469.88     86.79 o 
  -7   5   7     3817.31     4078.14     60.93 o 
  -6   5   7     7308.19     7723.35    106.79 o 
  -5   5   7     1271.80     1224.82     23.83 o 
  -4   5   7     7111.61     6919.53     96.55 o 
  -3   5   7     4021.09     4237.74     57.98 o 
  -2   5   7     2963.25     3012.85     43.33 o 
  -1   5   7      536.68      718.93     15.06 o 
   0   5   7    10148.40     9342.05    128.27 o 
   1   5   7       14.14       30.85      5.18 o 
   2   5   7     6064.62     5811.38     91.66 o 
   3   5   7     1094.40      994.71     23.98 o 
   4   5   7      280.86      254.46     11.59 o 
   5   5   7      310.27      389.15     14.53 o 
   6   5   7       25.69       31.81      6.05 o 
   7   5   7        5.32        9.62      5.20 o 
   8   5   7     1731.99     1738.57     45.90 o 
   9   5   7      401.11      404.10     17.90 o 
  10   5   7      645.57      626.38     22.58 o 
  11   5   7        2.52       12.36      7.31 o 
  12   5   7     4632.10     4384.72     85.00 o 
  13   5   7      139.02      154.25     15.27 o 
  14   5   7      775.46      774.73     34.08 o 
  15   5   7        7.59        3.44     16.65 o 
  16   5   7     1697.65     1627.80     71.79 o 
  17   5   7       10.04       13.53     15.05 o 
  18   5   7      617.24      558.30     43.62 o 
  19   5   7        8.39        5.59     16.81 o 
 -19   6   7       62.72       36.21     20.05 o 
 -18   6   7        0.40       10.35     15.52 o 
 -17   6   7      143.37      130.60     23.69 o 
 -16   6   7       92.80       59.26     17.74 o 
 -15   6   7       38.09       26.62     15.22 o 
 -14   6   7      121.65      122.72     20.25 o 
 -13   6   7     1885.89     1910.78     72.24 o 
 -12   6   7       70.67       72.61     13.11 o 
 -11   6   7       40.82        8.52      6.79 o 
 -10   6   7       97.65       90.84     10.49 o 
  -9   6   7     3078.80     3175.44     68.04 o 
  -8   6   7      838.77      790.12     19.68 o 
  -7   6   7      219.74      234.40     12.02 o 
  -6   6   7     1184.14     1196.64     24.90 o 
  -5   6   7     6777.00     7409.94     96.57 o 
  -4   6   7     1266.37     1394.74     23.08 o 
  -3   6   7       37.79       91.40      5.43 o 
  -2   6   7      877.59      886.94     18.17 o 
  -1   6   7     4093.38     3904.95     60.43 o 
   0   6   7      437.36      427.17     19.86 o 
   1   6   7      311.61      333.38     12.65 o 
   2   6   7      178.64      184.48     10.87 o 
   3   6   7     3545.28     3546.78     61.63 o 
   4   6   7       77.85       67.77      7.68 o 
   5   6   7       74.01       92.01      8.45 o 
   6   6   7     6314.73     5953.29    107.00 o 
   7   6   7       12.42       27.95      7.78 o 
   8   6   7      130.55      133.71     12.06 o 
   9   6   7     1463.79     1408.86     45.24 o 
  10   6   7       33.55       44.31      9.10 o 
  11   6   7     1372.56     1348.51     37.07 o 
  12   6   7      145.30      128.67     12.66 o 
  13   6   7      273.42      224.53     20.24 o 
  14   6   7        5.45       -2.14      9.79 o 
  15   6   7      579.68      512.91     38.09 o 
  16   6   7      249.96      234.64     29.25 o 
  17   6   7        6.36        3.92     15.67 o 
  18   6   7       72.24       73.68     22.22 o 
 -18   7   7        0.21       18.02     17.38 o 
 -17   7   7      101.65       70.33     22.30 o 
 -16   7   7        6.06        4.45     15.67 o 
 -15   7   7     2132.63     2138.78     82.92 o 
 -14   7   7      126.44      124.18     21.29 o 
 -13   7   7      317.03      347.54     29.45 o 
 -12   7   7       64.89       53.15     22.53 o 
 -11   7   7     4453.31     4615.80     92.15 o 
 -10   7   7      413.40      454.91     18.84 o 
  -9   7   7        7.64        4.88      6.26 o 
  -8   7   7      541.47      534.03     17.00 o 
  -7   7   7     8265.43     8529.49    120.32 o 
  -6   7   7       30.21       34.21      6.38 o 
  -5   7   7        3.29       29.90      6.28 o 
  -4   7   7        3.42       12.36      4.90 o 
  -3   7   7     7128.71     7478.77    106.98 o 
  -2   7   7      606.21      683.48     18.66 o 
  -1   7   7     1541.53     1490.47     30.33 o 
   0   7   7     1376.92     1416.88     29.55 o 
   1   7   7     7849.62     7892.67    123.15 o 
   2   7   7      113.72       91.57      9.10 o 
   3   7   7        0.06       -0.29      4.95 o 
   4   7   7       90.06       95.21     14.80 o 
   5   7   7     7265.45     7072.06    125.72 o 
   6   7   7        0.28       -3.19      8.95 o 
   7   7   7     1275.82     1170.08     37.42 o 
   8   7   7      131.01      151.60     13.48 o 
   9   7   7     4012.98     3896.78    103.11 o 
  10   7   7        0.83       -0.98      9.14 o 
  11   7   7     1137.73     1142.91     38.35 o 
  12   7   7        6.83        5.90     19.59 o 
  13   7   7     2804.90     2658.55     73.81 o 
  14   7   7       65.63       77.42     14.82 o 
  15   7   7      595.73      616.07     43.63 o 
  16   7   7       14.18       15.18     15.42 o 
  17   7   7     2053.77     2104.94    206.67 o 
 -17   8   7     2350.35     2425.32    286.00 o 
 -16   8   7      215.04      249.64     39.83 o 
 -15   8   7       78.21      105.64     34.61 o 
 -14   8   7        6.17       -4.65     12.90 o 
 -13   8   7     3120.81     3336.60    124.72 o 
 -12   8   7        2.33        8.16     12.00 o 
 -11   8   7       70.13       72.44     11.50 o 
 -10   8   7       56.61       33.11     14.08 o 
  -9   8   7     5177.60     5212.90    119.39 o 
  -8   8   7       46.12       38.37      9.68 o 
  -7   8   7      136.69      169.14     13.81 o 
  -6   8   7       14.33       35.31      8.94 o 
  -5   8   7     4501.72     4712.53     95.00 o 
  -4   8   7       24.53       35.90      8.77 o 
  -3   8   7       10.25       13.39      7.54 o 
  -2   8   7      434.51      469.51     16.42 o 
  -1   8   7     2845.82     2820.20     49.56 o 
   0   8   7       37.80       35.55      7.23 o 
   1   8   7       11.14       13.35      6.50 o 
   2   8   7       11.84       13.26      6.48 o 
   3   8   7     5466.00     5577.02    132.72 o 
   4   8   7      148.81      146.73     13.36 o 
   5   8   7      801.63      772.04     27.99 o 
   6   8   7       74.16       78.71     11.42 o 
   7   8   7    11210.99    10692.85    258.14 o 
   8   8   7      966.47      937.13     31.46 o 
   9   8   7      184.48      168.47     32.47 o 
  10   8   7      139.35      107.07     14.66 o 
  11   8   7     3788.29     3526.93     84.44 o 
  12   8   7       10.11        5.47     13.37 o 
  13   8   7       22.80       48.67     13.99 o 
  14   8   7        0.04        8.89     11.70 o 
  15   8   7     2968.35     3048.64    198.51 o 
 -13   9   7       61.02       78.36     31.34 o 
 -12   9   7       48.77      -13.06     18.94 o 
 -11   9   7      910.85      936.73     66.93 o 
 -10   9   7      110.64      132.73     20.70 o 
  -9   9   7      481.57      540.92     64.64 o 
  -8   9   7      113.42      109.00     14.39 o 
  -7   9   7     1347.84     1395.91     50.14 o 
  -6   9   7      227.06      228.55     16.55 o 
  -5   9   7       81.88       72.18     10.83 o 
  -4   9   7      388.39      444.88     24.79 o 
  -3   9   7     2317.52     2256.17     53.47 o 
  -2   9   7      426.60      440.89     21.20 o 
  -1   9   7      461.49      463.23     21.65 o 
   0   9   7      246.16      257.31     13.20 o 
   1   9   7     3425.24     3365.13     71.02 o 
   2   9   7        9.51       16.30      8.37 o 
   3   9   7       14.17       16.77      8.27 o 
   4   9   7      491.13      477.04     26.20 o 
   5   9   7      931.88      918.36     34.21 o 
   6   9   7        4.79       19.06      9.80 o 
   7   9   7       25.00       56.31     12.29 o 
   8   9   7       16.56       16.38     10.03 o 
   9   9   7     2096.47     2013.36     70.39 o 
  10   9   7       90.95      102.03     14.68 o 
  11   9   7       15.20       19.86     10.85 o 
  12   9   7        6.46       11.50     18.94 o 
  13   9   7     1465.46     1516.38     54.67 o 
  14   9   7      107.61      110.60     18.44 o 
 -11  10   7       13.15       15.02     20.24 o 
 -10  10   7      292.81      251.40     35.91 o 
  -9  10   7      159.43      155.92     34.28 o 
  -8  10   7     1033.74      993.66     49.36 o 
  -7  10   7        1.75        1.63      9.63 o 
  -6  10   7      506.59      576.59     29.05 o 
  -5  10   7      338.83      388.09     24.46 o 
  -4  10   7      834.87      857.22     32.52 o 
  -3  10   7       47.35       47.29     10.74 o 
  -2  10   7      999.71     1007.03     38.42 o 
  -1  10   7        2.37       -5.40      8.40 o 
   0  10   7     1037.48      964.12     49.79 o 
   1  10   7       56.59       56.27     18.50 o 
   2  10   7     1868.13     1945.21     50.47 o 
   3  10   7      164.26      159.28     15.19 o 
   4  10   7      548.14      591.31     26.17 o 
   5  10   7      230.59      205.26     23.03 o 
   6  10   7     2725.11     2709.04     72.14 o 
   7  10   7      418.62      423.01     28.29 o 
   8  10   7     1378.41     1405.93     47.43 o 
   9  10   7        1.64        3.93     12.01 o 
  10  10   7      573.87      549.28     45.74 o 
  11  10   7        0.51       15.21     15.00 o 
  12  10   7      376.15      312.86     39.83 o 
  13  10   7       22.67       75.09     26.12 o 
  14  10   7      480.26      542.62     53.54 o 
 -11  11   7       14.05       13.71     23.51 o 
 -10  11   7     1002.82     1008.85     70.52 o 
  -9  11   7       54.55       35.91     23.51 o 
  -8  11   7      912.79      844.30     64.64 o 
  -7  11   7       92.31       74.11     37.87 o 
  -6  11   7     1265.97     1147.10     59.75 o 
  -5  11   7      125.67      148.28     22.11 o 
  -4  11   7     1483.82     1451.31     49.97 o 
  -3  11   7        0.57        6.30     11.41 o 
  -2  11   7      644.83      631.32     32.22 o 
  -1  11   7        4.09       -9.45      9.45 o 
   0  11   7     3337.51     3256.23     84.07 o 
   1  11   7       50.32       51.47     14.54 o 
   2  11   7     1451.65     1411.67     49.49 o 
   3  11   7      322.95      393.54     26.73 o 
   4  11   7     2433.05     2287.19     66.40 o 
   5  11   7       24.05       37.34     18.13 o 
   6  11   7     1393.02     1468.01     50.67 o 
   7  11   7       26.08       29.64     13.14 o 
   8  11   7     2025.60     2104.90     63.36 o 
   9  11   7        6.11       20.60     12.39 o 
  10  11   7     1010.00      973.34     41.11 o 
  11  11   7      127.69      146.92     32.65 o 
  12  11   7     1868.88     2107.16    110.35 o 
  13  11   7       13.60       34.61     25.47 o 
  14  11   7      553.33      650.37     60.07 o 
 -11  12   7        3.04       -1.96     22.85 o 
 -10  12   7     1024.65     1048.03     75.75 o 
  -9  12   7        1.31       13.06     22.20 o 
  -8  12   7      754.66      737.21     65.30 o 
  -7  12   7       16.38        5.88     24.81 o 
  -6  12   7     1919.60     1997.30     81.95 o 
  -5  12   7       24.50       27.99     25.79 o 
  -4  12   7     1118.46     1042.11     70.85 o 
  -3  12   7       36.79       35.17     17.31 o 
  -2  12   7      801.95      841.54     46.36 o 
  -1  12   7       81.72       68.82     19.62 o 
   0  12   7      999.57     1015.24     62.36 o 
   1  12   7      100.69      118.50     22.57 o 
   2  12   7     1144.08     1156.48     46.12 o 
   3  12   7       11.95       31.54     14.53 o 
   4  12   7      943.01     1009.94     70.59 o 
   5  12   7      108.27      101.45     18.30 o 
   6  12   7     1711.56     1771.06     59.02 o 
   7  12   7       74.71       94.72     17.83 o 
   8  12   7      668.32      694.87     36.56 o 
   9  12   7        9.32       26.47     16.81 o 
  10  12   7     1473.67     1574.98     95.99 o 
  -7  13   7      294.26      308.21     47.01 o 
  -6  13   7      863.67      864.04     49.35 o 
  -5  13   7        0.46       -8.28     15.00 o 
  -4  13   7      214.06      178.71     26.08 o 
  -3  13   7      149.06      156.33     56.81 o 
  -2  13   7      417.95      413.70     69.22 o 
  -1  13   7       20.65       17.85     16.14 o 
   0  13   7      166.08      196.31     27.01 o 
   1  13   7      206.18      201.25     44.40 o 
   2  13   7      483.84      507.28     42.44 o 
   3  13   7       10.30        2.43     15.34 o 
   4  13   7       81.51      106.27     22.57 o 
   5  13   7      180.96      156.14     25.55 o 
   6  13   7      108.58       74.62     42.12 o 
   7  13   7        0.04       11.75     21.55 o 
 -20   0   8     1695.02     1621.34    106.44 o 
 -18   0   8      102.58       77.70     28.08 o 
 -16   0   8     7700.11     7022.77    273.60 o 
 -14   0   8       79.17       93.49     14.96 o 
 -12   0   8     7460.27     6740.83    176.35 o 
 -10   0   8     2267.60     2360.95     73.16 o 
  -8   0   8    45655.75    41113.52   1101.03 o 
  -6   0   8       10.57       11.66      5.56 o 
  -4   0   8    24380.08    22720.28    413.04 o 
  -2   0   8     5183.82     5610.20    108.72 o 
   0   0   8    30347.95    30188.36    544.78 o 
   2   0   8       10.56       15.28      4.26 o 
   4   0   8      102.71      148.75     23.98 o 
   6   0   8    13072.87    13440.93    219.48 o 
   8   0   8     7160.81     7586.85    130.11 o 
  10   0   8      150.49      129.80     11.77 o 
  12   0   8     1358.54     1477.10     32.67 o 
  14   0   8      855.49      927.24     30.18 o 
  16   0   8     5691.75     5441.70    154.90 o 
  18   0   8       74.59       47.01     22.20 o 
  20   0   8     3000.39     2814.99    141.04 o 
 -21   1   8        9.88       -2.71     15.98 o 
 -20   1   8        4.17       18.40     15.15 o 
 -19   1   8       11.30       14.62     15.00 o 
 -18   1   8      643.64      536.17     50.93 o 
 -17   1   8       70.64       46.20     19.92 o 
 -16   1   8        0.67       -1.35      9.88 o 
 -15   1   8      328.83      312.08     26.62 o 
 -14   1   8     6260.83     6023.48    134.80 o 
 -13   1   8      156.45      137.33     11.85 o 
 -12   1   8        4.14        5.42      5.63 o 
 -11   1   8      602.88      591.41     21.37 o 
 -10   1   8     9490.05     9245.00    162.66 o 
  -9   1   8      894.96      905.78     20.92 o 
  -8   1   8     1830.53     1990.37     31.99 o 
  -7   1   8      529.25      562.12     12.80 o 
  -6   1   8    16592.88    16809.38    218.09 o 
  -5   1   8       29.95       68.99      4.50 o 
  -4   1   8      284.58      344.85      9.36 o 
  -3   1   8      471.08      550.71     26.78 o 
  -2   1   8    26588.24    27045.29    345.89 o 
  -1   1   8     2634.28     2723.98     51.51 o 
   0   1   8     4753.00     4754.29     66.13 o 
   1   1   8        3.38       10.62      4.65 o 
   2   1   8    22226.79    23125.92    277.16 o 
   3   1   8     4028.27     4073.18     54.39 o 
   4   1   8       36.15       28.06      3.39 o 
   5   1   8     2947.80     3029.47     42.83 o 
   6   1   8      687.46      757.77     15.51 o 
   7   1   8      248.36      224.04      7.66 o 
   8   1   8     1970.87     2047.09     30.18 o 
   9   1   8     1515.55     1427.72     22.34 o 
  10   1   8     6348.13     6311.72     70.93 o 
  11   1   8        1.68        7.51      3.31 o 
  12   1   8     1601.64     1660.05     25.08 o 
  13   1   8     1819.13     2001.19     30.76 o 
  14   1   8     5592.31     5577.22     89.15 o 
  15   1   8      106.44      125.35     11.75 o 
  16   1   8      233.67      236.72     20.16 o 
  17   1   8      263.96      340.74     24.16 o 
  18   1   8     1004.39      946.16     40.83 o 
  19   1   8        0.33      -14.06     16.98 o 
  20   1   8       32.93       13.71     21.55 o 
  21   1   8        3.26       41.14     26.77 o 
 -21   2   8      444.21      439.15     40.30 o 
 -20   2   8      729.68      689.70     54.20 o 
 -19   2   8        6.54       10.72     14.11 o 
 -18   2   8       77.69       44.77     29.06 o 
 -17   2   8      211.77      177.88     18.68 o 
 -16   2   8      476.76      462.73     27.35 o 
 -15   2   8      178.63      174.39     16.84 o 
 -14   2   8       25.21       32.49     10.31 o 
 -13   2   8      432.77      497.71     49.13 o 
 -12   2   8      170.08      190.74     12.78 o 
 -11   2   8      321.11      345.21     16.32 o 
 -10   2   8       33.59       22.15      8.48 o 
  -9   2   8     8467.64     8172.08    145.29 o 
  -8   2   8      287.60      296.10     16.74 o 
  -7   2   8    10381.53    10465.07    161.89 o 
  -6   2   8     1868.48     1738.11     43.12 o 
  -5   2   8      255.57      216.36      7.88 o 
  -4   2   8      993.64     1264.99     22.33 o 
  -3   2   8     1164.02     1211.31     21.51 o 
  -2   2   8     1851.24     1937.63     44.34 o 
  -1   2   8     2813.89     3370.80     58.23 o 
   0   2   8      365.30      348.66     15.53 o 
   1   2   8     1075.92     1071.98     18.19 o 
   2   2   8      196.84      141.31      5.66 o 
   3   2   8     2797.77     2912.07     40.83 o 
   4   2   8    14250.48    14936.56    182.45 o 
   5   2   8      439.85      383.72      9.21 o 
   6   2   8      117.31       68.75      4.60 o 
   7   2   8     6788.34     6792.71     82.54 o 
   8   2   8     3149.01     3075.72     42.03 o 
   9   2   8     1520.75     1568.90     25.40 o 
  10   2   8      237.75      270.16      9.45 o 
  11   2   8        6.73        6.21      3.49 o 
  12   2   8      309.57      344.10     12.02 o 
  13   2   8       27.63       16.47      5.16 o 
  14   2   8      308.41      298.84     16.11 o 
  15   2   8     1775.12     1808.87     43.78 o 
  16   2   8      200.64      236.22     16.00 o 
  17   2   8      311.22      331.37     31.70 o 
  18   2   8       19.84       21.88     15.68 o 
  19   2   8      792.41      838.38     51.36 o 
  20   2   8      633.89      615.20     45.73 o 
 -20   3   8        0.12      -11.31     13.83 o 
 -19   3   8      993.49     1015.09     83.58 o 
 -18   3   8      534.99      613.24     79.34 o 
 -17   3   8      563.28      533.81     30.86 o 
 -16   3   8        0.70        0.00     13.24 o 
 -15   3   8     3170.59     3184.82     84.99 o 
 -14   3   8        7.01       17.21      9.64 o 
 -13   3   8     5779.95     5588.12    127.48 o 
 -12   3   8      292.41      303.61     27.40 o 
 -11   3   8     2291.58     2500.30     84.79 o 
 -10   3   8     4614.06     4758.95     78.08 o 
  -9   3   8     7417.47     7403.08    114.77 o 
  -8   3   8       56.25       59.87      6.10 o 
  -7   3   8     5634.15     6082.76     91.40 o 
  -6   3   8      623.25      622.66     15.03 o 
  -5   3   8     7241.13     7850.31    129.53 o 
  -4   3   8     4883.14     5548.41     86.61 o 
  -3   3   8    28403.03    28407.21    405.26 o 
  -2   3   8      414.62      400.66     11.74 o 
  -1   3   8     3554.10     3337.51     47.21 o 
   0   3   8     5521.50     6117.78     78.63 o 
   1   3   8    20320.66    20729.60    270.24 o 
   2   3   8        0.46        5.37      3.15 o 
   3   3   8    11871.62    12644.86    168.83 o 
   4   3   8      138.46      158.56      6.56 o 
   5   3   8     6099.27     6180.38     80.62 o 
   6   3   8     3161.31     3190.76     45.78 o 
   7   3   8       97.68       97.51      9.06 o 
   8   3   8     1660.00     1567.32     37.40 o 
   9   3   8     5930.50     5980.08     85.60 o 
  10   3   8     2037.75     1953.90     38.51 o 
  11   3   8      389.58      424.63     17.46 o 
  12   3   8      334.90      386.76     22.03 o 
  13   3   8     4830.01     4655.00    111.59 o 
  14   3   8        6.99       -0.63     11.09 o 
  15   3   8     1245.45     1319.96     42.09 o 
  16   3   8      227.00      198.85     20.93 o 
  17   3   8      976.81      866.56     50.33 o 
  18   3   8       46.84       68.29     19.38 o 
  19   3   8      233.40      227.70     30.11 o 
  20   3   8       40.34       35.84     19.79 o 
 -20   4   8       15.19       40.24     20.53 o 
 -19   4   8     2871.28     3011.66    109.40 o 
 -18   4   8      445.68      488.70     45.06 o 
 -17   4   8     1948.08     1970.43     79.32 o 
 -16   4   8        6.08       17.98     13.62 o 
 -15   4   8     6465.81     6306.44    145.92 o 
 -14   4   8        3.84       16.30     10.07 o 
 -13   4   8     2045.28     1978.87     59.75 o 
 -12   4   8     1020.20      813.73     34.29 o 
 -11   4   8     7178.99     6795.24    148.52 o 
 -10   4   8      872.77      936.50     27.25 o 
  -9   4   8     3614.25     3618.78     74.50 o 
  -8   4   8     1094.62     1298.43     26.14 o 
  -7   4   8     6237.24     6034.99     85.43 o 
  -6   4   8        7.62        7.35      4.00 o 
  -5   4   8    15148.33    14720.39    194.26 o 
  -4   4   8     1266.18     1326.12     25.33 o 
  -3   4   8    12106.20    12406.79    164.98 o 
  -2   4   8     1833.91     1862.58     34.03 o 
  -1   4   8    17302.48    17397.34    231.25 o 
   0   4   8      119.74      138.14      8.21 o 
   1   4   8     5590.00     5945.61    108.55 o 
   2   4   8       18.91       11.32      4.36 o 
   3   4   8    21715.29    21408.32    311.77 o 
   4   4   8      466.00      475.27     15.75 o 
   5   4   8     1751.76     1807.61     40.32 o 
   6   4   8      751.50      809.89     26.62 o 
   7   4   8    11180.43    11034.44    186.07 o 
   8   4   8      600.02      568.43     27.99 o 
   9   4   8     2470.22     2422.50     60.34 o 
  10   4   8       51.38       60.37     10.12 o 
  11   4   8      961.22     1014.13     44.65 o 
  12   4   8      636.99      557.72     22.39 o 
  13   4   8     2093.99     2094.43     55.14 o 
  14   4   8        8.10       15.21      9.23 o 
  15   4   8     1581.80     1623.65     68.80 o 
  16   4   8        6.45       11.62     14.22 o 
  17   4   8      502.65      474.89     38.78 o 
  18   4   8      140.57      164.86     27.86 o 
  19   4   8     1825.81     1827.87     83.11 o 
 -20   5   8       31.16       39.18     30.69 o 
 -19   5   8      509.44      512.73     42.67 o 
 -18   5   8       36.05       61.60     19.99 o 
 -17   5   8     1701.40     1656.13     72.59 o 
 -16   5   8      220.03      226.84     27.05 o 
 -15   5   8      418.66      438.13     44.40 o 
 -14   5   8      522.71      557.85     44.68 o 
 -13   5   8     2989.23     2778.34    102.98 o 
 -12   5   8       47.89        6.77      8.82 o 
 -11   5   8     1339.19     1149.28     41.19 o 
 -10   5   8      227.55      285.61     15.67 o 
  -9   5   8     1027.41      953.81     36.95 o 
  -8   5   8     1347.41     1343.48     29.18 o 
  -7   5   8     1857.10     2007.36     34.94 o 
  -6   5   8      164.92      156.35      8.29 o 
  -5   5   8     5740.70     5637.42     80.88 o 
  -4   5   8      183.42      154.85      8.23 o 
  -3   5   8     5659.42     6048.13     79.83 o 
  -2   5   8     1929.34     1766.48     28.76 o 
  -1   5   8       75.76       81.05      6.55 o 
   0   5   8      224.18      309.49     11.68 o 
   1   5   8     9810.62     9518.61    146.49 o 
   2   5   8     5770.84     5837.11     95.10 o 
   3   5   8      768.78      733.45     18.66 o 
   4   5   8      637.83      669.93     19.56 o 
   5   5   8    10082.90    10117.26    151.67 o 
   6   5   8     1260.28     1213.96     31.81 o 
   7   5   8     2858.09     2917.61     58.32 o 
   8   5   8       81.75       75.20      9.47 o 
   9   5   8     1006.04     1017.05     38.55 o 
  10   5   8        7.58       26.48      7.85 o 
  11   5   8     2989.20     2848.48     60.82 o 
  12   5   8        1.44       -5.60      6.64 o 
  13   5   8      956.01      994.15     34.61 o 
  14   5   8      130.13      156.26     18.07 o 
  15   5   8       22.94       45.58     16.60 o 
  16   5   8       14.43       13.68     14.08 o 
  17   5   8      742.35      787.17     50.54 o 
  18   5   8        2.83       -1.57     13.76 o 
 -19   6   8       64.56       51.04     21.38 o 
 -18   6   8        1.86      -10.22     14.69 o 
 -17   6   8       55.33       61.64     20.76 o 
 -16   6   8     1078.76     1117.63     57.27 o 
 -15   6   8        0.61       -7.47     11.30 o 
 -14   6   8      658.08      663.97     40.71 o 
 -13   6   8       79.26       68.66     16.15 o 
 -12   6   8     1241.66     1218.07     44.60 o 
 -11   6   8      301.01      319.11     20.11 o 
 -10   6   8       82.72       63.04      9.42 o 
  -9   6   8       17.71       25.08      7.58 o 
  -8   6   8      285.91      317.00     13.62 o 
  -7   6   8      178.25      226.34     11.46 o 
  -6   6   8        0.29        2.38      4.66 o 
  -5   6   8       92.28       89.95      7.00 o 
  -4   6   8     6187.79     6090.03     87.85 o 
  -3   6   8      155.58      185.24      9.37 o 
  -2   6   8       66.30       78.86      6.82 o 
  -1   6   8     1101.67     1222.20     26.02 o 
   0   6   8     4177.53     4174.58     64.89 o 
   1   6   8     4321.29     4644.47     71.14 o 
   2   6   8      413.40      417.98     14.52 o 
   3   6   8      177.51      157.60     10.42 o 
   4   6   8     9789.65     9471.34    144.27 o 
   5   6   8      945.50      852.88     23.69 o 
   6   6   8      752.34      784.12     26.02 o 
   7   6   8     3360.21     3319.45     74.74 o 
   8   6   8     5237.11     5219.89     97.82 o 
   9   6   8       98.41      113.67     11.88 o 
  10   6   8      439.11      430.95     20.14 o 
  11   6   8     2396.86     2331.29     54.02 o 
  12   6   8     1492.76     1460.24     43.94 o 
  13   6   8      327.31      401.61     38.53 o 
  14   6   8       60.22       35.67     16.52 o 
  15   6   8     1231.52     1182.55     59.56 o 
  16   6   8      763.07      806.53     50.10 o 
  17   6   8      291.14      343.06     35.08 o 
 -18   7   8     1814.21     1787.45     80.79 o 
 -17   7   8        0.79      -14.41     14.41 o 
 -16   7   8       59.22       41.89     18.40 o 
 -15   7   8        0.72       -2.36     13.37 o 
 -14   7   8     2564.94     2568.81     92.31 o 
 -13   7   8      374.33      318.18     29.02 o 
 -12   7   8       20.79       51.57     22.53 o 
 -11   7   8       62.85       59.65     14.83 o 
 -10   7   8     5980.86     6353.18    119.44 o 
  -9   7   8      176.40      198.58     14.71 o 
  -8   7   8      229.18      192.98     11.83 o 
  -7   7   8      591.72      610.57     19.90 o 
  -6   7   8     9188.91     9173.82    157.22 o 
  -5   7   8      662.41      650.95     23.52 o 
  -4   7   8     1968.05     2021.60     37.42 o 
  -3   7   8     1405.58     1299.91     27.77 o 
  -2   7   8     6764.35     6603.23     96.80 o 
  -1   7   8      164.92      247.63     11.73 o 
   0   7   8     3256.68     3312.40     55.14 o 
   1   7   8      803.34      830.16     21.80 o 
   2   7   8     6522.92     6497.53     96.19 o 
   3   7   8       20.86       31.39      7.31 o 
   4   7   8     1315.64     1259.85     52.03 o 
   5   7   8        6.02       12.48      7.52 o 
   6   7   8     9694.76     9589.84    165.50 o 
   7   7   8       81.55       84.61     11.24 o 
   8   7   8      539.93      592.17     26.58 o 
   9   7   8      233.93      250.38     16.74 o 
  10   7   8     4261.86     4258.80     95.84 o 
  11   7   8       11.49       16.43      9.57 o 
  12   7   8        0.28        5.26     12.69 o 
  13   7   8      204.82      192.37     24.82 o 
  14   7   8     2434.88     2454.52     71.92 o 
  15   7   8       46.08       41.91     18.20 o 
  16   7   8       99.52      107.13     23.29 o 
 -17   8   8        0.26      -15.85     15.85 o 
 -16   8   8     1973.79     1944.01     81.91 o 
 -15   8   8        4.54       17.67     20.57 o 
 -14   8   8      158.84      257.27     43.10 o 
 -13   8   8       67.52       82.93     30.69 o 
 -12   8   8     5198.24     5110.20    221.36 o 
 -11   8   8       19.81       26.90     26.45 o 
 -10   8   8        8.35       -4.84     11.14 o 
  -9   8   8       42.91       40.96     14.41 o 
  -8   8   8     8014.46     8016.67    142.65 o 
  -7   8   8       45.60       27.97      9.05 o 
  -6   8   8      105.00       97.91     11.41 o 
  -5   8   8        8.64       18.36      8.02 o 
  -4   8   8     9494.31     9297.16    161.21 o 
  -3   8   8        0.75        1.30      7.38 o 
  -2   8   8     1572.80     1542.66     40.20 o 
  -1   8   8        1.98       -2.28      5.54 o 
   0   8   8    15624.88    15428.24    210.67 o 
   1   8   8      449.94      405.35     16.18 o 
   2   8   8       19.83       39.53      8.39 o 
   3   8   8     1262.73     1198.88     35.00 o 
   4   8   8     4888.00     4741.25     92.11 o 
   5   8   8      393.43      361.11     19.57 o 
   6   8   8     1905.01     1936.76     59.85 o 
   7   8   8      664.78      711.30     27.37 o 
   8   8   8     3145.01     3142.95     77.10 o 
   9   8   8      613.93      602.09     32.31 o 
  10   8   8     1704.08     1479.04     47.05 o 
  11   8   8      151.85      150.45     16.69 o 
  12   8   8     3922.16     3794.20    116.77 o 
  13   8   8        1.15       10.12     15.70 o 
  14   8   8       89.40      104.22     31.18 o 
  15   8   8       55.65       65.30     20.78 o 
 -15   9   8       38.15       45.06     31.34 o 
 -14   9   8     1120.37      994.48     83.58 o 
 -13   9   8        0.51       24.16     24.16 o 
 -12   9   8      306.06      372.20     50.28 o 
 -11   9   8        4.34      -10.39     12.20 o 
 -10   9   8     1849.63     1915.18     92.72 o 
  -9   9   8        0.21       -8.18     11.25 o 
  -8   9   8      151.14      147.35     21.02 o 
  -7   9   8       75.50       84.87     13.36 o 
  -6   9   8     6961.14     7039.27    129.28 o 
  -5   9   8      143.91      138.38     13.62 o 
  -4   9   8      758.35      731.17     27.36 o 
  -3   9   8      136.15      138.80     13.68 o 
  -2   9   8     2134.60     2200.12     74.74 o 
  -1   9   8      370.85      385.38     24.98 o 
   0   9   8        0.72       -3.87      5.81 o 
   1   9   8        0.48        9.75      6.55 o 
   2   9   8     1185.03     1087.34     32.27 o 
   3   9   8      253.85      292.79     18.50 o 
   4   9   8      326.80      316.20     19.01 o 
   5   9   8      159.15      154.50     14.68 o 
   6   9   8     2080.55     2147.76     67.38 o 
   7   9   8      290.70      320.93     22.08 o 
   8   9   8      186.07      198.43     18.37 o 
   9   9   8      348.30      349.96     23.56 o 
  10   9   8      899.40      902.24     49.52 o 
  11   9   8      274.06      277.65     29.27 o 
  12   9   8       78.28       52.89     20.90 o 
  13   9   8      137.82      160.19     26.77 o 
  14   9   8      799.41      749.10     38.26 o 
 -11  10   8      368.56      349.34     41.14 o 
 -10  10   8       59.75       59.86     20.90 o 
  -9  10   8      657.58      693.57     41.70 o 
  -8  10   8      279.02      348.12     31.03 o 
  -7  10   8     1720.35     1833.82     55.26 o 
  -6  10   8       20.61       19.10     10.93 o 
  -5  10   8      427.66      382.03     24.39 o 
  -4  10   8       19.57       13.28      8.73 o 
  -3  10   8     1007.08      930.25     33.25 o 
  -2  10   8      111.61      145.95     16.91 o 
  -1  10   8     1693.95     1655.53     54.69 o 
   0  10   8      470.29      471.46     26.98 o 
   1  10   8     1584.52     1449.98     48.18 o 
   2  10   8      730.14      705.65     27.12 o 
   3  10   8      485.51      443.13     25.38 o 
   4  10   8      421.34      372.38     24.59 o 
   5  10   8      311.69      246.63     20.91 o 
   6  10   8       21.93        5.33      9.86 o 
   7  10   8      682.79      683.03     37.09 o 
   8  10   8      176.80      163.05     18.13 o 
   9  10   8       10.20        9.67     11.42 o 
  10  10   8      254.16      251.60     28.83 o 
  11  10   8     1061.10     1003.13     52.71 o 
  12  10   8      231.89      211.79     28.35 o 
  13  10   8      581.51      710.44     59.42 o 
  14  10   8      144.42      115.58     30.69 o 
 -11  11   8     1979.51     2172.46    110.35 o 
 -10  11   8        8.09       16.32     22.85 o 
  -9  11   8      636.45      730.03     60.07 o 
  -8  11   8       42.72       39.83     24.81 o 
  -7  11   8     4284.00     4344.46    122.73 o 
  -6  11   8        9.15       10.99     12.43 o 
  -5  11   8     3677.49     3471.71     88.75 o 
  -4  11   8       22.02       21.55     12.48 o 
  -3  11   8     2563.89     2593.16     72.56 o 
  -2  11   8        3.44        3.60     11.53 o 
  -1  11   8     1921.21     1845.65     90.42 o 
   0  11   8       35.93       33.45     13.00 o 
   1  11   8     1248.71     1191.14     61.90 o 
   2  11   8       26.44       42.20     14.16 o 
   3  11   8      264.60      219.01     21.75 o 
   4  11   8      187.56      157.31     19.43 o 
   5  11   8     1601.15     1524.43     71.04 o 
   6  11   8       63.71       93.53     16.23 o 
   7  11   8      441.90      423.21     28.24 o 
   8  11   8        0.00        4.82     11.79 o 
   9  11   8     2036.15     1910.81     99.78 o 
  10  11   8       86.82       98.97     17.24 o 
  11  11   8      376.75      468.84     52.24 o 
  12  11   8        1.04       -3.92     21.55 o 
  13  11   8     1636.77     1810.05    101.21 o 
 -11  12   8     1320.49     1409.78     88.80 o 
 -10  12   8       36.43       26.12     26.77 o 
  -9  12   8     1161.99     1232.82     82.28 o 
  -8  12   8       20.67        2.61     22.20 o 
  -7  12   8     1164.15     1145.98     79.66 o 
  -6  12   8        1.64        0.81     15.00 o 
  -5  12   8     1853.33     1947.48     74.05 o 
  -4  12   8      135.80      124.98     22.50 o 
  -3  12   8      642.45      608.06     73.13 o 
  -2  12   8       39.93       48.52     31.34 o 
  -1  12   8     2318.50     2267.35     81.47 o 
   0  12   8      185.06      183.57     38.30 o 
   1  12   8     1035.65     1020.28     51.02 o 
   2  12   8        6.71       19.40     18.67 o 
   3  12   8     1188.90     1252.52     48.66 o 
   4  12   8      121.31      150.13     24.33 o 
   5  12   8      838.79      893.62     40.83 o 
   6  12   8        2.67       15.55     12.87 o 
   7  12   8     1108.41     1158.87     46.78 o 
   8  12   8       68.48       40.65     18.49 o 
   9  12   8       74.45       73.66     20.05 o 
  10  12   8      212.14      223.97     41.79 o 
  -6  13   8      604.58      568.09     60.07 o 
  -5  13   8      567.10      560.44     41.32 o 
  -4  13   8       68.74       20.97     17.07 o 
  -3  13   8      330.85      331.34     59.09 o 
  -2  13   8      152.37      165.20     25.84 o 
  -1  13   8      209.76      228.22     81.62 o 
   0  13   8      155.11      160.95     25.60 o 
   1  13   8      403.57      451.51     37.39 o 
   2  13   8        7.96        2.37     15.05 o 
   3  13   8      577.30      626.04     43.08 o 
   4  13   8        2.48       19.08     15.68 o 
   5  13   8      665.03      779.00     65.30 o 
   6  13   8      266.98      269.03     41.79 o 
 -21   0   9       10.60      -10.45     21.55 o 
 -19   0   9     3602.31     3774.86    180.22 o 
 -17   0   9        6.58       22.85     19.59 o 
 -15   0   9     4920.46     4723.64    197.85 o 
 -13   0   9       56.99       60.25     29.06 o 
 -11   0   9     1593.62     1762.02     61.79 o 
  -9   0   9      846.46      843.83     36.90 o 
  -7   0   9    12535.81    13254.05    246.36 o 
  -5   0   9      722.17     1060.07     27.92 o 
  -3   0   9    25269.58    24743.43    449.92 o 
  -1   0   9     2846.63     3003.84     63.13 o 
   1   0   9    56650.55    53070.39   1115.14 o 
   3   0   9     3144.44     3005.84     64.13 o 
   5   0   9    51125.55    48427.19    872.63 o 
   7   0   9      151.61      156.71     11.22 o 
   9   0   9    20086.83    20341.25    295.83 o 
  11   0   9       28.72       12.62      6.88 o 
  13   0   9     3910.31     3938.25     69.61 o 
  15   0   9      537.59      667.73     41.46 o 
  17   0   9     2107.87     2240.75     82.09 o 
  19   0   9      349.99      323.88     43.75 o 
 -21   1   9     1794.54     1697.53     79.60 o 
 -20   1   9      196.88      255.31     31.31 o 
 -19   1   9        0.11       15.28     15.22 o 
 -18   1   9        0.99      -15.34     15.34 o 
 -17   1   9     1925.45     1828.64     74.73 o 
 -16   1   9     1055.13     1062.74     52.39 o 
 -15   1   9       52.80       50.20     11.61 o 
 -14   1   9      136.82      116.68     14.67 o 
 -13   1   9     7322.91     7101.71    132.57 o 
 -12   1   9      283.55      275.71     15.54 o 
 -11   1   9       59.38       66.54      8.94 o 
 -10   1   9      172.26      163.49     12.11 o 
  -9   1   9     4994.35     5327.65     99.71 o 
  -8   1   9      975.49      838.53     17.29 o 
  -7   1   9     1161.41      969.01     18.94 o 
  -6   1   9     1039.56     1178.09     21.68 o 
  -5   1   9    21057.10    21207.85    274.01 o 
  -4   1   9       54.78       32.42      7.28 o 
  -3   1   9        0.09       14.62      4.76 o 
  -2   1   9       41.49       19.24      6.52 o 
  -1   1   9    26938.33    26659.15    341.97 o 
   0   1   9       15.39        9.53      2.79 o 
   1   1   9     8367.54     9026.86    120.85 o 
   2   1   9     3171.96     3546.28     57.89 o 
   3   1   9    27593.57    28187.60    361.91 o 
   4   1   9      576.82      632.91     13.73 o 
   5   1   9     1603.70     1932.26     33.30 o 
   6   1   9      479.38      492.76     12.41 o 
   7   1   9    22465.08    22510.08    272.47 o 
   8   1   9     5407.16     5166.96     65.44 o 
   9   1   9      252.78      318.09      9.98 o 
  10   1   9     1126.56     1092.54     20.48 o 
  11   1   9     4684.26     5039.20     59.24 o 
  12   1   9     1131.15     1070.02     19.05 o 
  13   1   9      622.98      665.58     15.64 o 
  14   1   9      115.59      152.43      9.95 o 
  15   1   9      934.99      955.36     26.62 o 
  16   1   9      128.84      126.46     17.96 o 
  17   1   9      244.21      237.29     21.11 o 
  18   1   9       19.68       17.00     12.05 o 
  19   1   9      610.64      635.29     43.75 o 
  20   1   9        6.38        8.49     23.51 o 
 -20   2   9      389.35      370.06     36.70 o 
 -19   2   9      807.93      741.44     47.99 o 
 -18   2   9      136.91      136.93     22.87 o 
 -17   2   9      317.53      317.34     31.09 o 
 -16   2   9      460.68      464.10     26.89 o 
 -15   2   9      836.20      858.61     37.08 o 
 -14   2   9     1300.45     1217.49     43.18 o 
 -13   2   9       82.52       67.80     11.79 o 
 -12   2   9      262.25      284.07     15.59 o 
 -11   2   9     2781.05     2720.37     59.42 o 
 -10   2   9      617.81      603.28     21.83 o 
  -9   2   9      566.66      570.48     16.62 o 
  -8   2   9      145.83      123.39     10.97 o 
  -7   2   9     5548.59     6155.41     96.65 o 
  -6   2   9      743.33      829.93     17.67 o 
  -5   2   9      955.53      931.36     19.55 o 
  -4   2   9     3624.77     3602.12     53.02 o 
  -3   2   9     3679.19     3542.89     52.07 o 
  -2   2   9       39.62       73.75      6.81 o 
  -1   2   9     2814.32     2984.41     44.83 o 
   0   2   9    17286.77    17921.99    232.97 o 
   1   2   9        4.12       15.85      3.76 o 
   2   2   9     3198.57     2961.21     44.67 o 
   3   2   9     1189.12     1202.30     24.58 o 
   4   2   9     4203.36     4374.37     64.70 o 
   5   2   9       85.11       94.51      5.33 o 
   6   2   9     7562.64     7429.55     94.93 o 
   7   2   9       45.17       57.85      5.13 o 
   8   2   9      807.79      844.47     18.57 o 
   9   2   9     1546.14     1631.02     26.63 o 
  10   2   9     1878.69     1922.37     30.41 o 
  11   2   9      125.91      110.82      6.96 o 
  12   2   9      272.71      343.00     11.61 o 
  13   2   9     2378.91     2429.88     40.64 o 
  14   2   9     1031.14     1029.29     39.98 o 
  15   2   9       31.66       17.60      8.91 o 
  16   2   9      579.81      615.58     34.97 o 
  17   2   9     1001.34      923.11     51.23 o 
  18   2   9      173.13      237.34     34.61 o 
  19   2   9       13.32       20.37     18.61 o 
  20   2   9      125.50       93.93     31.02 o 
 -20   3   9      647.73      679.37     47.45 o 
 -19   3   9       61.46       75.51     21.44 o 
 -18   3   9      936.79      986.69     80.97 o 
 -17   3   9       55.21       56.81     24.49 o 
 -16   3   9     1554.66     1648.15     55.81 o 
 -15   3   9      218.40      242.82     22.80 o 
 -14   3   9     1489.65     1316.03     46.54 o 
 -13   3   9     1372.03     1404.23     47.42 o 
 -12   3   9     5698.58     5396.44    123.22 o 
 -11   3   9       59.99       55.44     10.82 o 
 -10   3   9     4801.68     4791.71    131.46 o 
  -9   3   9     2356.68     2642.48     48.34 o 
  -8   3   9     3588.24     3651.87     55.18 o 
  -7   3   9        4.89       37.54      5.40 o 
  -6   3   9    18460.07    18089.82    263.23 o 
  -5   3   9       11.22       25.70      4.92 o 
  -4   3   9    11294.74    11574.72    171.91 o 
  -3   3   9      680.85      530.03     13.32 o 
  -2   3   9     9664.19    10232.00    136.95 o 
  -1   3   9       96.96       59.82      4.67 o 
   0   3   9     3372.26     3620.31     49.84 o 
   1   3   9      105.27      138.49      7.36 o 
   2   3   9    13282.87    13264.74    177.11 o 
   3   3   9     2794.59     2725.44     43.99 o 
   4   3   9     2481.99     2489.10     33.96 o 
   5   3   9      914.66      909.00     16.15 o 
   6   3   9    18918.58    19460.24    221.81 o 
   7   3   9     4421.33     4372.73     60.84 o 
   8   3   9     1105.28     1133.62     22.03 o 
   9   3   9        7.91       14.71      4.33 o 
  10   3   9     6879.43     6760.32     98.19 o 
  11   3   9      115.09       97.82     12.38 o 
  12   3   9     1231.52     1237.89     31.74 o 
  13   3   9      190.54      159.24     12.00 o 
  14   3   9     1886.60     1940.28     52.67 o 
  15   3   9      635.36      644.11     28.71 o 
  16   3   9       56.58       43.11     17.07 o 
  17   3   9      248.61      235.89     28.91 o 
  18   3   9     1603.40     1637.06    128.64 o 
  19   3   9      508.32      556.03     44.21 o 
 -20   4   9     1154.81     1130.99     62.46 o 
 -19   4   9       51.10       86.39     22.27 o 
 -18   4   9      828.06      825.57     49.83 o 
 -17   4   9        5.88       28.41     15.98 o 
 -16   4   9     2089.48     2121.96     82.20 o 
 -15   4   9       26.00       27.18     12.52 o 
 -14   4   9     1718.20     1655.85     55.06 o 
 -13   4   9      242.76      264.96     20.94 o 
 -12   4   9     5443.62     5466.26    172.95 o 
 -11   4   9      105.03       63.16     12.25 o 
 -10   4   9     9180.64     9072.20    189.25 o 
  -9   4   9     1022.35      901.99     23.53 o 
  -8   4   9     5737.64     5876.18     90.66 o 
  -7   4   9      113.82      128.54      7.69 o 
  -6   4   9    22523.44    23227.24    331.71 o 
  -5   4   9     1290.64     1288.02     24.84 o 
  -4   4   9     8066.09     8219.83    113.04 o 
  -3   4   9      716.04      590.23     16.30 o 
  -2   4   9     7813.58     8180.31    124.48 o 
  -1   4   9     1147.30     1061.82     20.97 o 
   0   4   9    14431.61    14390.36    213.57 o 
   1   4   9      779.34      869.29     22.06 o 
   2   4   9     4394.05     4405.91     79.04 o 
   3   4   9      180.02      152.68     19.54 o 
   4   4   9    11791.82    11967.90    180.67 o 
   5   4   9      800.65      821.96     22.22 o 
   6   4   9      641.63      729.73     45.22 o 
   7   4   9      554.49      560.80     21.62 o 
   8   4   9     8863.44     8389.45    132.14 o 
   9   4   9      514.62      478.81     19.80 o 
  10   4   9      107.96      149.89     13.98 o 
  11   4   9       56.97       45.05      9.93 o 
  12   4   9     9686.63     9430.04    168.59 o 
  13   4   9      292.47      337.66     18.40 o 
  14   4   9      265.80      264.13     17.27 o 
  15   4   9      162.46      149.66     27.10 o 
  16   4   9     4188.26     4488.31    141.52 o 
  17   4   9       11.11        1.41     14.54 o 
  18   4   9      133.23      106.59     24.93 o 
  19   4   9       25.69       29.72     22.85 o 
 -19   5   9        0.18       -4.95     13.81 o 
 -18   5   9      460.71      452.45     39.17 o 
 -17   5   9        7.01        2.22     14.04 o 
 -16   5   9      310.00      331.84     31.61 o 
 -15   5   9       53.31       62.31     17.47 o 
 -14   5   9     1758.24     1782.00    130.27 o 
 -13   5   9     1038.17      957.35     50.00 o 
 -12   5   9     2345.97     2393.97     68.91 o 
 -11   5   9       62.70       74.36     12.76 o 
 -10   5   9     4025.12     3844.46     76.87 o 
  -9   5   9      963.12     1027.82     29.83 o 
  -8   5   9     1294.71     1393.77     30.41 o 
  -7   5   9        5.00        6.82      5.79 o 
  -6   5   9     1322.26     1384.48     39.45 o 
  -5   5   9     1302.90     1495.93     28.42 o 
  -4   5   9     8725.71     9201.73    126.31 o 
  -3   5   9      619.27      591.33     15.42 o 
  -2   5   9     4767.99     4693.17     64.25 o 
  -1   5   9     1295.19     1234.50     25.59 o 
   0   5   9     6776.32     6599.17     95.00 o 
   1   5   9       10.26        1.76      4.18 o 
   2   5   9      960.15     1170.20     25.27 o 
   3   5   9      696.31      662.38     19.99 o 
   4   5   9      815.88      860.88     23.30 o 
   5   5   9       26.21       22.11      5.96 o 
   6   5   9     4085.87     3909.00     69.35 o 
   7   5   9       55.74       48.52      8.82 o 
   8   5   9        3.76        1.44      5.74 o 
   9   5   9      147.23      169.38     13.01 o 
  10   5   9     5309.03     5249.19     98.23 o 
  11   5   9      487.41      487.40     21.40 o 
  12   5   9      311.49      382.10     21.75 o 
  13   5   9      512.38      450.24     36.57 o 
  14   5   9     4623.88     4595.92    109.74 o 
  15   5   9      349.30      323.40     49.30 o 
  16   5   9      377.29      412.57     36.01 o 
  17   5   9       78.81       71.84     23.18 o 
  18   5   9      903.89      993.80     58.40 o 
 -19   6   9      648.82      543.93     59.09 o 
 -18   6   9      121.98      164.97     28.40 o 
 -17   6   9       74.81       37.55     22.53 o 
 -16   6   9      732.33      622.95     43.40 o 
 -15   6   9      954.84      920.30    105.13 o 
 -14   6   9      521.81      571.65     39.04 o 
 -13   6   9       57.38       58.99     22.85 o 
 -12   6   9      197.99      203.24     19.39 o 
 -11   6   9     4825.21     5000.36    140.53 o 
 -10   6   9      101.75      138.98     12.34 o 
  -9   6   9       31.65       39.12      8.15 o 
  -8   6   9     2476.67     2538.58     48.17 o 
  -7   6   9     2666.24     2559.04     48.13 o 
  -6   6   9       97.34       93.17      8.43 o 
  -5   6   9       61.41       65.40      6.49 o 
  -4   6   9     2531.00     2649.66     49.44 o 
  -3   6   9     8152.85     8125.12    115.06 o 
  -2   6   9       12.87       13.89      4.63 o 
  -1   6   9      153.69      123.32      8.58 o 
   0   6   9      735.93      767.79     20.30 o 
   1   6   9     1221.86     1225.46     27.11 o 
   2   6   9      596.44      621.92     18.40 o 
   3   6   9        0.62        5.41      4.69 o 
   4   6   9      128.77      109.73      8.92 o 
   5   6   9      336.18      336.86     14.09 o 
   6   6   9        4.47        2.13      6.63 o 
   7   6   9     2044.27     2023.90     48.15 o 
   8   6   9     1169.87     1096.74     32.77 o 
   9   6   9       53.69       61.96      9.94 o 
  10   6   9      379.75      397.34     30.63 o 
  11   6   9      881.58      804.54     28.40 o 
  12   6   9      217.32      160.20     21.14 o 
  13   6   9     2754.64     2924.05    237.36 o 
  14   6   9       47.19       64.78     17.27 o 
  15   6   9      232.30      278.40     30.89 o 
  16   6   9      797.91      779.71     50.10 o 
  17   6   9     1016.33     1004.99     57.93 o 
 -18   7   9       20.16       36.57     18.94 o 
 -17   7   9      838.64      828.95    113.62 o 
 -16   7   9      237.07      239.68     32.00 o 
 -15   7   9        1.61       12.39     14.72 o 
 -14   7   9        6.62        0.89     12.54 o 
 -13   7   9     3617.17     3568.51    115.35 o 
 -12   7   9       16.67       16.71     22.85 o 
 -11   7   9       68.57       75.87     12.84 o 
 -10   7   9       16.91        2.54      7.80 o 
  -9   7   9     6822.09     6583.30    231.79 o 
  -8   7   9        9.67        3.84      6.38 o 
  -7   7   9       27.73       73.98     10.19 o 
  -6   7   9        0.01        4.64      9.33 o 
  -5   7   9     8927.82     9416.73    196.13 o 
  -4   7   9      482.01      420.54     16.91 o 
  -3   7   9       23.22       18.52      5.56 o 
  -2   7   9       25.89       17.01      5.74 o 
  -1   7   9     6537.48     6528.72     96.58 o 
   0   7   9       38.33       49.24      7.37 o 
   1   7   9        1.21        1.34      4.96 o 
   2   7   9      959.02      963.91     24.41 o 
   3   7   9     8260.65     7956.36    115.66 o 
   4   7   9      398.76      429.11     28.68 o 
   5   7   9     2625.31     2486.99     56.22 o 
   6   7   9      217.56      218.30     16.04 o 
   7   7   9     5906.71     5408.05    102.55 o 
   8   7   9      552.27      495.67     45.81 o 
   9   7   9     1547.32     1506.51     41.48 o 
  10   7   9      323.22      291.44     20.37 o 
  11   7   9     2883.14     2727.50     69.58 o 
  12   7   9        5.54       27.71     10.79 o 
  13   7   9      608.36      615.42     40.42 o 
  14   7   9        0.61        1.78     12.02 o 
  15   7   9     2887.45     2896.45    147.57 o 
  16   7   9       81.84      117.32     44.08 o 
 -17   8   9        0.44      -13.71     26.77 o 
 -16   8   9        7.32       -7.84     25.47 o 
 -15   8   9     2940.59     3203.51    167.82 o 
 -14   8   9      208.23      313.43     49.63 o 
 -13   8   9      196.22      188.06     39.18 o 
 -12   8   9      594.81      766.60     69.87 o 
 -11   8   9     2610.28     2587.55    198.51 o 
 -10   8   9      150.21      185.59     31.02 o 
  -9   8   9       54.03       39.50     13.94 o 
  -8   8   9        0.91        4.47     10.17 o 
  -7   8   9     8380.74     8107.08    192.45 o 
  -6   8   9        0.27        8.88      7.97 o 
  -5   8   9       29.13       35.14     11.97 o 
  -4   8   9       36.01       46.91     11.59 o 
  -3   8   9     9377.67     9392.36    163.31 o 
  -2   8   9      121.08       90.31      8.85 o 
  -1   8   9      959.65      968.96     25.13 o 
   0   8   9      184.32      229.89     13.20 o 
   1   8   9    10549.20    10023.48    143.12 o 
   2   8   9       54.62       76.84     10.03 o 
   3   8   9      645.10      656.41     27.31 o 
   4   8   9       14.87       16.44      7.52 o 
   5   8   9     8516.25     8171.36    146.13 o 
   6   8   9       17.11       14.15      9.12 o 
   7   8   9     1729.17     1644.59     51.84 o 
   8   8   9       94.37      135.05     20.44 o 
   9   8   9     4172.41     3992.97     95.27 o 
  10   8   9       31.82       21.42     10.82 o 
  11   8   9      499.36      479.67     26.40 o 
  12   8   9      238.38      245.35     28.12 o 
  13   8   9     1516.99     1617.02     68.31 o 
  14   8   9      255.15      248.08     24.74 o 
  15   8   9     1170.50     1196.03    102.19 o 
 -15   9   9      131.74      133.86     41.79 o 
 -14   9   9       11.62      -18.28     22.85 o 
 -13   9   9     1663.16     1760.43    114.92 o 
 -12   9   9      122.36      190.02     40.48 o 
 -11   9   9        0.10        0.91     15.02 o 
 -10   9   9       78.00       93.68     19.56 o 
  -9   9   9      536.43      569.94     51.59 o 
  -8   9   9        1.90       -7.51     10.82 o 
  -7   9   9       76.84       54.83     11.92 o 
  -6   9   9      136.77      238.17     28.97 o 
  -5   9   9      936.86      942.69     32.39 o 
  -4   9   9       49.14       71.16     11.34 o 
  -3   9   9      117.23      132.98     13.30 o 
  -2   9   9      290.42      332.11     28.86 o 
  -1   9   9     3140.27     3009.41     66.76 o 
   0   9   9        2.53        6.69      6.84 o 
   1   9   9       14.53       24.70      8.10 o 
   2   9   9       79.36       80.05     10.66 o 
   3   9   9     4020.83     4078.64     76.11 o 
   4   9   9      143.09      140.90     12.72 o 
   5   9   9       45.92       48.06     11.01 o 
   6   9   9        4.62        9.31      9.74 o 
   7   9   9     1590.32     1522.13     49.23 o 
   8   9   9       15.63       15.66     10.78 o 
   9   9   9       25.30       46.13     12.52 o 
  10   9   9        3.32        7.99     10.56 o 
  11   9   9      941.54      924.53     37.89 o 
  12   9   9      163.22      176.82     26.59 o 
  13   9   9       27.61       28.78     18.31 o 
  14   9   9       45.05       47.01     26.12 o 
 -12  10   9      325.85      304.29     51.59 o 
 -11  10   9       87.01       77.20     20.64 o 
 -10  10   9       70.30       78.56     19.89 o 
  -9  10   9       49.27       51.11     17.74 o 
  -8  10   9      972.96      850.00     47.06 o 
  -7  10   9      243.54      265.75     21.35 o 
  -6  10   9     1148.43     1133.51     53.85 o 
  -5  10   9      190.01      189.58     18.71 o 
  -4  10   9     1530.04     1613.97     51.35 o 
  -3  10   9       11.03       15.26      9.37 o 
  -2  10   9      342.03      361.58     24.53 o 
  -1  10   9      127.32       97.34     15.27 o 
   0  10   9     1699.79     1672.02     52.88 o 
   1  10   9      171.18      177.28     18.53 o 
   2  10   9      157.78      179.66     16.00 o 
   3  10   9        9.97       43.07     12.51 o 
   4  10   9     1301.84     1278.28     45.63 o 
   5  10   9      132.46      130.96     17.48 o 
   6  10   9      331.32      379.58     25.51 o 
   7  10   9        1.43        9.78     10.54 o 
   8  10   9      632.87      641.66     42.43 o 
   9  10   9      210.17      223.89     31.88 o 
  10  10   9      430.90      370.58     26.43 o 
  11  10   9      122.58      114.42     17.29 o 
  12  10   9       55.91      105.13     29.38 o 
  13  10   9       84.72      106.44     30.69 o 
  14  10   9      186.78      243.56     39.83 o 
 -11  11   9       17.73       13.06     25.47 o 
 -10  11   9     1157.94     1094.39     74.44 o 
  -9  11   9       35.84       24.81     22.85 o 
  -8  11   9      867.71      912.21     67.91 o 
  -7  11   9       39.21        9.43     16.32 o 
  -6  11   9     1892.01     1943.38     79.70 o 
  -5  11   9        0.07        3.87     12.01 o 
  -4  11   9      696.62      775.06     46.01 o 
  -3  11   9        3.54       -7.18     10.90 o 
  -2  11   9     4320.83     4264.06    103.37 o 
  -1  11   9       48.25       36.96     15.30 o 
   0  11   9     1176.22     1118.86     43.87 o 
   1  11   9        0.88        6.62     11.92 o 
   2  11   9     4373.08     4323.52    104.85 o 
   3  11   9       13.06        9.88     11.92 o 
   4  11   9     1648.49     1677.94    189.04 o 
   5  11   9       23.37       17.63     13.54 o 
   6  11   9     2304.74     2334.04     68.59 o 
   7  11   9        0.79        3.14     11.70 o 
   8  11   9      348.88      358.35     26.89 o 
   9  11   9        2.87       11.80     12.65 o 
  10  11   9     1606.55     1661.82    138.10 o 
  11  11   9        1.28       37.22     24.16 o 
  12  11   9       75.40      105.13     30.69 o 
  13  11   9        1.47       32.00     26.12 o 
 -11  12   9        8.65        6.53     24.81 o 
 -10  12   9      421.55      421.17     50.93 o 
  -9  12   9        5.83       -1.31     24.16 o 
  -8  12   9     1038.65     1059.13     76.40 o 
  -7  12   9        2.69      -21.55     21.55 o 
  -6  12   9     1143.45     1100.74     59.09 o 
  -5  12   9       74.94       60.78     19.38 o 
  -4  12   9     2160.80     2281.96    104.80 o 
  -3  12   9       59.06       60.28     25.14 o 
  -2  12   9     1057.16     1096.47     76.62 o 
  -1  12   9       37.23       31.79     15.96 o 
   0  12   9     1054.78      984.68     84.34 o 
   1  12   9       39.72       33.86     14.97 o 
   2  12   9      691.09      696.39     72.42 o 
   3  12   9        0.10        0.40     12.08 o 
   4  12   9     1754.73     1845.51     61.14 o 
   5  12   9        2.14       11.93     16.51 o 
   6  12   9      789.75      760.59     38.48 o 
   7  12   9      179.09      232.27     37.22 o 
   8  12   9     2467.80     2607.25    123.09 o 
   9  12   9       30.52       69.45     20.25 o 
  -5  13   9      252.62      259.32     30.24 o 
  -4  13   9      180.75      162.65     25.47 o 
  -3  13   9       67.16       36.88     18.66 o 
  -2  13   9      492.24      563.69     53.54 o 
  -1  13   9      137.28      132.93     23.69 o 
   0  13   9      135.37      106.19     34.28 o 
   1  13   9        0.20       12.41     15.22 o 
   2  13   9      344.61      365.17     67.26 o 
   3  13   9      184.77      234.36     29.08 o 
   4  13   9      351.23      440.11     50.93 o 
 -20   0  10        1.47       13.06     23.51 o 
 -18   0  10     2656.10     2568.16    137.13 o 
 -16   0  10      769.05      771.17     63.34 o 
 -14   0  10    12600.81    12121.99    304.72 o 
 -12   0  10       12.73       46.84     17.30 o 
 -10   0  10     6290.34     5960.40    158.83 o 
  -8   0  10     2333.39     2653.74     58.88 o 
  -6   0  10    27116.36    25967.65    473.28 o 
  -4   0  10     2175.67     2441.41     95.75 o 
  -2   0  10    30894.52    30314.43    550.01 o 
   0   0  10       67.03      147.61     13.84 o 
   2   0  10      476.18      530.59     18.69 o 
   4   0  10      798.08      736.12     26.42 o 
   6   0  10     4597.76     4118.59     86.84 o 
   8   0  10    12969.56    12610.86    209.97 o 
  10   0  10    22123.73    22235.06    324.10 o 
  12   0  10      668.22      773.35     22.38 o 
  14   0  10     5819.06     6043.50    159.94 o 
  16   0  10      781.75      755.89     45.71 o 
  18   0  10     1763.89     1693.82     95.99 o 
 -20   1  10     2403.71     2411.17    260.86 o 
 -19   1  10       92.90      157.45     26.94 o 
 -18   1  10      106.81      123.54     23.51 o 
 -17   1  10      102.21       95.82     28.08 o 
 -16   1  10     2606.82     2525.83    113.29 o 
 -15   1  10        4.68       14.74      9.24 o 
 -14   1  10     1336.41     1369.88     46.69 o 
 -13   1  10      145.02      157.72     13.27 o 
 -12   1  10    10743.40    10091.95    180.21 o 
 -11   1  10      253.22      194.85     14.33 o 
 -10   1  10     3547.56     3558.73     73.61 o 
  -9   1  10      549.08      540.38     16.34 o 
  -8   1  10    13558.38    13305.48    187.23 o 
  -7   1  10     3625.14     3693.35     55.05 o 
  -6   1  10      110.52      100.25      6.11 o 
  -5   1  10      157.20      130.36      6.62 o 
  -4   1  10      817.09      803.99     19.61 o 
  -3   1  10      345.60      299.50     12.28 o 
  -2   1  10     7114.71     7405.88    101.08 o 
  -1   1  10     1740.67     1919.61     31.63 o 
   0   1  10     6898.12     6718.54     92.43 o 
   1   1  10        4.17       11.60      3.18 o 
   2   1  10     3067.08     3253.67     49.15 o 
   3   1  10      174.14      156.03      7.38 o 
   4   1  10     5344.78     5449.86     72.32 o 
   5   1  10     5172.79     5379.58     71.99 o 
   6   1  10     1201.59     1220.55     22.77 o 
   7   1  10      388.17      450.35     12.66 o 
   8   1  10     6722.26     6826.67     84.38 o 
   9   1  10      815.01      830.61     19.53 o 
  10   1  10     1726.54     1632.82     27.33 o 
  11   1  10        0.46       11.91      3.92 o 
  12   1  10     1066.58     1156.85     21.33 o 
  13   1  10        4.84       -3.59      4.07 o 
  14   1  10      937.21      997.16     23.87 o 
  15   1  10       42.66       56.14      8.76 o 
  16   1  10     4806.91     4808.64    115.00 o 
  17   1  10      397.94      376.55     32.99 o 
  18   1  10       58.82       58.14     17.89 o 
  19   1  10      316.67      358.35     34.34 o 
  20   1  10      670.95      632.73     61.38 o 
 -20   2  10       80.28       41.43     20.36 o 
 -19   2  10      147.06      116.66     23.78 o 
 -18   2  10     1227.55     1196.24     90.44 o 
 -17   2  10        5.48       15.20     13.57 o 
 -16   2  10        8.02        5.97      8.86 o 
 -15   2  10     1285.82     1227.48     75.23 o 
 -14   2  10      370.05      292.77     21.36 o 
 -13   2  10     1188.51     1056.27     52.54 o 
 -12   2  10      225.41      214.62     20.36 o 
 -11   2  10     1008.76     1051.47     31.55 o 
 -10   2  10      618.93      695.92     24.45 o 
  -9   2  10      729.48      746.27     26.65 o 
  -8   2  10       62.30       86.30      7.32 o 
  -7   2  10     3841.33     4241.87     78.44 o 
  -6   2  10     3197.89     3424.27     51.69 o 
  -5   2  10     6626.82     6440.74     89.75 o 
  -4   2  10       45.39       55.99      4.84 o 
  -3   2  10     3231.82     3516.81     59.86 o 
  -2   2  10     5473.91     5465.15     90.19 o 
  -1   2  10     1779.94     2040.30     33.28 o 
   0   2  10     1827.27     1980.51     35.92 o 
   1   2  10      353.07      436.54     14.60 o 
   2   2  10     2277.74     2368.50     35.44 o 
   3   2  10      471.06      439.67     11.25 o 
   4   2  10       20.57       10.99      4.18 o 
   5   2  10     2557.70     2472.54     37.55 o 
   6   2  10     5233.61     5247.67     66.11 o 
   7   2  10       54.27       42.71      5.89 o 
   8   2  10     2615.70     2550.21     36.93 o 
   9   2  10    12116.38    11742.31    139.23 o 
  10   2  10     1075.53     1063.29     20.61 o 
  11   2  10     1444.85     1429.55     25.49 o 
  12   2  10      700.34      673.80     16.72 o 
  13   2  10      551.85      647.60     17.96 o 
  14   2  10       11.97        9.52      6.83 o 
  15   2  10       71.56       68.52     11.75 o 
  16   2  10       40.09       47.31     11.70 o 
  17   2  10      493.36      499.25     38.55 o 
  18   2  10      116.39      107.78     22.61 o 
  19   2  10       61.87       48.01     19.06 o 
  20   2  10      184.07      192.97     29.45 o 
 -20   3  10      257.73      252.17     56.48 o 
 -19   3  10      972.22      974.55     56.45 o 
 -18   3  10       72.18       71.02     46.69 o 
 -17   3  10     2182.33     2203.03    159.00 o 
 -16   3  10       33.70       39.97     25.06 o 
 -15   3  10     1422.14     1397.00     57.17 o 
 -14   3  10     1187.03     1183.31     43.99 o 
 -13   3  10     5122.06     5245.02    153.07 o 
 -12   3  10       26.51       65.01     20.71 o 
 -11   3  10     1855.89     1895.85     55.62 o 
 -10   3  10      230.14      283.23     15.64 o 
  -9   3  10    10276.54    10062.56    168.42 o 
  -8   3  10      186.86      258.27     10.36 o 
  -7   3  10     3571.57     3612.49     81.14 o 
  -6   3  10        1.17        7.87      6.07 o 
  -5   3  10     1362.20     1544.58     45.35 o 
  -4   3  10     2125.96     2140.87     35.50 o 
  -3   3  10       86.37       99.35      6.88 o 
  -2   3  10        5.94       11.74      6.28 o 
  -1   3  10    10646.84    10342.74    139.17 o 
   0   3  10      670.61      551.03     13.51 o 
   1   3  10     7787.95     7921.07    112.93 o 
   2   3  10      124.18      106.91      7.08 o 
   3   3  10    10537.72    10469.92    122.37 o 
   4   3  10     1046.62      977.17     16.78 o 
   5   3  10     5305.08     5208.89     65.26 o 
   6   3  10      635.72      659.32     15.56 o 
   7   3  10     9878.99     9912.79    126.82 o 
   8   3  10        3.10       14.05      5.04 o 
   9   3  10      194.98      220.30     10.81 o 
  10   3  10       90.42       86.58      8.86 o 
  11   3  10     5295.31     5279.28     88.45 o 
  12   3  10      878.02      803.52     27.75 o 
  13   3  10      264.53      288.37     15.48 o 
  14   3  10       51.51       48.54     11.08 o 
  15   3  10     5292.17     5377.02    157.68 o 
  16   3  10      287.70      296.81     30.24 o 
  17   3  10      700.64      633.00     44.30 o 
  18   3  10       53.60       46.35     19.84 o 
  19   3  10      910.40      896.47     55.57 o 
 -20   4  10      110.16       43.10     26.77 o 
 -19   4  10     2822.49     3028.96    116.23 o 
 -18   4  10       32.18       26.68     16.92 o 
 -17   4  10     2539.29     2807.58    101.58 o 
 -16   4  10        2.19        7.14     12.39 o 
 -15   4  10     3057.06     3262.73    108.67 o 
 -14   4  10        5.25        5.52     11.01 o 
 -13   4  10     3210.16     3126.82    103.65 o 
 -12   4  10       42.21       24.50      9.88 o 
 -11   4  10     5074.49     5204.26    158.52 o 
 -10   4  10        0.40       16.97      8.95 o 
  -9   4  10      950.87      948.03     24.39 o 
  -8   4  10       57.73       46.23      8.60 o 
  -7   4  10     3644.32     3635.31     56.10 o 
  -6   4  10      717.00      747.59     18.05 o 
  -5   4  10     3167.45     3173.12     49.89 o 
  -4   4  10       39.96       51.11      5.88 o 
  -3   4  10    11362.46    11978.46    178.73 o 
  -2   4  10       12.46        5.53      3.57 o 
  -1   4  10     2723.31     2607.08     54.42 o 
   0   4  10     4642.76     4510.72     76.28 o 
   1   4  10     8945.95     8650.32    134.11 o 
   2   4  10      688.40      592.51     16.33 o 
   3   4  10     6908.19     6821.12     97.96 o 
   4   4  10      977.94     1017.74     22.79 o 
   5   4  10     8487.81     8456.40    119.24 o 
   6   4  10        3.85       17.34      5.75 o 
   7   4  10     5256.10     5112.20     86.41 o 
   8   4  10      898.92      940.06     25.47 o 
   9   4  10     6004.91     5850.09    110.09 o 
  10   4  10     1053.97     1073.94     32.73 o 
  11   4  10     1642.83     1513.20     41.17 o 
  12   4  10      900.11      982.84     31.99 o 
  13   4  10     4843.43     4799.25     87.49 o 
  14   4  10       20.09       18.51     11.74 o 
  15   4  10       31.27       57.78     21.22 o 
  16   4  10       17.45       51.50     18.70 o 
  17   4  10     2429.80     2448.95    135.17 o 
  18   4  10        3.98        4.66     16.27 o 
  19   4  10        2.61      -20.90     20.90 o 
 -19   5  10     1122.80     1153.58     62.74 o 
 -18   5  10       71.11       38.43     18.66 o 
 -17   5  10      909.14      911.47     52.61 o 
 -16   5  10       25.18       40.28     17.01 o 
 -15   5  10     2528.45     2400.59     89.75 o 
 -14   5  10      122.13      101.22     19.14 o 
 -13   5  10      842.68      834.63     37.27 o 
 -12   5  10      169.35      189.72     18.42 o 
 -11   5  10     1253.36     1221.88     52.06 o 
 -10   5  10       20.82        9.83      6.66 o 
  -9   5  10     2461.26     2580.18     56.22 o 
  -8   5  10      192.14      172.02     10.31 o 
  -7   5  10       67.74       88.15      7.18 o 
  -6   5  10     2686.53     2707.35     44.87 o 
  -5   5  10     4028.63     4043.80     61.89 o 
  -4   5  10        0.70        7.81      4.22 o 
  -3   5  10     3942.04     4119.35     69.51 o 
  -2   5  10        6.74        3.37      4.96 o 
  -1   5  10     9192.89     9118.42    127.14 o 
   0   5  10     3081.84     2907.02     53.93 o 
   1   5  10     2767.51     3066.54     56.37 o 
   2   5  10       98.71      127.56      9.44 o 
   3   5  10     5124.74     4971.31    101.75 o 
   4   5  10     2877.26     2788.54     53.17 o 
   5   5  10     3028.11     2889.03     55.02 o 
   6   5  10        0.00        3.91      5.38 o 
   7   5  10     4430.73     4433.50     88.00 o 
   8   5  10       22.49       16.76      6.86 o 
   9   5  10     2077.68     2029.13     49.64 o 
  10   5  10        0.25       -3.25      5.72 o 
  11   5  10      944.59     1010.38     29.24 o 
  12   5  10       72.62       87.41     13.28 o 
  13   5  10      317.11      292.42     28.12 o 
  14   5  10      143.39      169.31     19.99 o 
  15   5  10     1755.30     1923.34     79.87 o 
  16   5  10       57.08       62.70     19.79 o 
  17   5  10       36.90       42.00     19.84 o 
  18   5  10       54.85       28.84     18.49 o 
 -19   6  10       45.53       17.63     24.16 o 
 -18   6  10     1279.53     1484.75     85.21 o 
 -17   6  10       17.86       16.93     16.15 o 
 -16   6  10       54.13       57.34     34.93 o 
 -15   6  10       40.36       49.97     23.51 o 
 -14   6  10     1112.72     1077.17     99.58 o 
 -13   6  10       68.14      111.05     28.73 o 
 -12   6  10       22.42       20.66     12.54 o 
 -11   6  10      448.31      435.81     26.38 o 
 -10   6  10     1236.81     1243.85     69.65 o 
  -9   6  10      527.84      610.72     23.35 o 
  -8   6  10       82.46      102.52     10.64 o 
  -7   6  10     1793.05     1863.13     38.69 o 
  -6   6  10     1362.45     1366.88     35.54 o 
  -5   6  10     1142.58     1183.62     28.41 o 
  -4   6  10      205.95      221.57     12.19 o 
  -3   6  10     1508.40     1575.79     34.73 o 
  -2   6  10     6262.94     6144.34     91.01 o 
  -1   6  10      248.77      216.29     10.97 o 
   0   6  10      288.95      302.80     12.95 o 
   1   6  10     4443.26     4351.88     76.69 o 
   2   6  10     4143.60     4333.21     68.73 o 
   3   6  10      768.76      707.49     20.06 o 
   4   6  10      204.06      185.91     11.11 o 
   5   6  10      863.33      812.25     22.39 o 
   6   6  10     5550.38     5238.32    101.95 o 
   7   6  10      142.48      149.89     19.63 o 
   8   6  10       45.45       24.02      8.37 o 
   9   6  10       48.55       64.24      9.37 o 
  10   6  10     1354.30     1429.16     36.33 o 
  11   6  10      148.11      129.39     15.05 o 
  12   6  10       35.06       50.59     12.05 o 
  13   6  10       75.71       84.67     20.51 o 
  14   6  10      516.68      536.86     31.82 o 
  15   6  10        0.89       -2.36     12.83 o 
  16   6  10      349.84      378.30     36.23 o 
  17   6  10      114.36       80.32     23.55 o 
 -18   7  10       50.74       88.15     30.04 o 
 -17   7  10        2.46        0.14     21.87 o 
 -16   7  10     2114.51     2299.79    121.45 o 
 -15   7  10       19.83       32.32     15.94 o 
 -14   7  10       24.69       25.85     15.62 o 
 -13   7  10       39.53       17.24     16.32 o 
 -12   7  10     4327.71     4249.58    194.59 o 
 -11   7  10       34.27       18.94     18.94 o 
 -10   7  10      276.42      269.00     37.87 o 
  -9   7  10        4.00       -0.40      8.77 o 
  -8   7  10     4385.02     4471.94    161.37 o 
  -7   7  10       30.62       18.49      7.90 o 
  -6   7  10      837.75      738.64     25.90 o 
  -5   7  10      474.14      498.89     22.24 o 
  -4   7  10     7787.06     7483.38    129.17 o 
  -3   7  10     1254.93     1327.54     32.13 o 
  -2   7  10      214.99      299.24     13.16 o 
  -1   7  10       15.36        7.56      5.94 o 
   0   7  10    11501.43    11608.78    161.82 o 
   1   7  10      530.10      537.94     18.27 o 
   2   7  10        0.66       13.90      7.50 o 
   3   7  10      341.89      384.26     21.27 o 
   4   7  10    14189.00    13511.20    203.73 o 
   5   7  10     1182.90     1051.97     32.12 o 
   6   7  10      619.01      650.26     23.39 o 
   7   7  10      833.23      779.68     28.40 o 
   8   7  10     5807.98     5968.44    102.76 o 
   9   7  10       27.22       22.58     15.63 o 
  10   7  10       80.21       90.44     20.70 o 
  11   7  10       98.42       75.17     17.56 o 
  12   7  10     3605.32     3660.14     87.65 o 
  13   7  10        8.82       16.25     15.62 o 
  14   7  10      875.46      940.08     42.34 o 
  15   7  10       23.65       46.14     16.18 o 
 -16   8  10      215.71      195.89     47.01 o 
 -15   8  10       96.72      171.08     42.44 o 
 -14   8  10     3663.41     3971.41    194.59 o 
 -13   8  10        0.23        7.84     22.85 o 
 -12   8  10      586.39      572.66     60.73 o 
 -11   8  10       36.23       59.48     30.04 o 
 -10   8  10     4885.98     4878.47    298.74 o 
  -9   8  10       21.74       25.66     13.64 o 
  -8   8  10      636.94      542.10     34.51 o 
  -7   8  10      142.20      111.20     18.81 o 
  -6   8  10     6076.09     6098.18    113.80 o 
  -5   8  10       40.16       41.83      9.74 o 
  -4   8  10      162.38      176.94     14.63 o 
  -3   8  10      956.64      895.69     30.46 o 
  -2   8  10     4041.00     4023.96     73.30 o 
  -1   8  10      124.26      106.88      9.83 o 
   0   8  10     1417.29     1382.56     46.58 o 
   1   8  10       63.28       58.27      8.99 o 
   2   8  10     7117.31     6888.06    113.55 o 
   3   8  10        9.43        9.90      7.37 o 
   4   8  10      157.63      143.46     14.58 o 
   5   8  10      553.29      501.05     21.19 o 
   6   8  10     3468.54     3547.78     70.15 o 
   7   8  10       52.05       55.18     15.31 o 
   8   8  10      116.33      125.89     21.05 o 
   9   8  10       33.24       49.22     12.52 o 
  10   8  10     3066.83     3068.42     80.01 o 
  11   8  10      124.35      103.99     15.07 o 
  12   8  10      495.69      479.38     37.09 o 
  13   8  10       39.22       63.35     19.59 o 
  14   8  10     2310.01     2439.64     90.12 o 
  15   8  10        0.21       13.06     24.81 o 
 -15   9  10       44.96       20.90     29.38 o 
 -14   9  10        8.22       -5.88     23.51 o 
 -13   9  10        2.21        5.22     24.16 o 
 -12   9  10     1720.33     1529.93    106.44 o 
 -11   9  10       27.13       21.98     15.34 o 
 -10   9  10      103.87      101.34     34.61 o 
  -9   9  10       60.47       63.56     30.36 o 
  -8   9  10     1757.08     1717.47     67.12 o 
  -7   9  10      156.82      157.56     23.90 o 
  -6   9  10      146.70      182.15     19.85 o 
  -5   9  10      183.29      172.15     15.18 o 
  -4   9  10     3197.22     3330.82     72.59 o 
  -3   9  10      670.25      610.56     25.76 o 
  -2   9  10      200.34      170.31     15.14 o 
  -1   9  10      295.23      343.17     20.36 o 
   0   9  10     3071.15     3093.68     68.26 o 
   1   9  10      469.67      498.35     21.24 o 
   2   9  10        3.01       13.55      7.78 o 
   3   9  10      140.54      125.21     12.19 o 
   4   9  10      240.70      235.34     15.76 o 
   5   9  10      308.22      298.91     22.16 o 
   6   9  10     1601.89     1526.22     49.88 o 
   7   9  10      202.09      182.70     18.64 o 
   8   9  10     1583.38     1488.75     49.55 o 
   9   9  10       18.80       33.67     12.29 o 
  10   9  10       82.03       44.26     13.26 o 
  11   9  10       10.92        7.31     11.42 o 
  12   9  10     1182.33     1046.53     55.00 o 
  13   9  10       31.72       35.28     31.02 o 
  14   9  10       27.55       22.85     23.51 o 
 -13  10  10      250.85      276.21     51.59 o 
 -12  10  10       24.76       13.06     28.73 o 
 -11  10  10     1114.75     1131.20     56.17 o 
 -10  10  10      455.95      560.35     39.66 o 
  -9  10  10      890.71      915.52     49.23 o 
  -8  10  10       27.87       43.38     17.63 o 
  -7  10  10      715.17      718.84     35.53 o 
  -6  10  10      702.00      740.92     38.99 o 
  -5  10  10     1060.84     1065.74     40.71 o 
  -4  10  10       58.98       51.48     13.09 o 
  -3  10  10      689.12      661.27     44.13 o 
  -2  10  10       60.44       76.61     16.83 o 
  -1  10  10      335.88      340.61     26.57 o 
   0  10  10      482.89      546.19     29.74 o 
   1  10  10     1885.25     1786.56     90.50 o 
   2  10  10      378.80      375.48     42.32 o 
   3  10  10     1206.95     1096.34     41.94 o 
   4  10  10      249.14      239.37     21.47 o 
   5  10  10      572.36      592.42     50.83 o 
   6  10  10       24.18       23.43     12.02 o 
   7  10  10       74.69       50.19     14.00 o 
   8  10  10       21.18       -2.70     10.30 o 
   9  10  10      931.56      864.54     38.34 o 
  10  10  10        9.14      -10.64     10.75 o 
  11  10  10        6.18        5.03     13.49 o 
  12  10  10       38.94       17.63     24.16 o 
  13  10  10      975.16      989.91     73.13 o 
  14  10  10      140.02      195.24     38.53 o 
 -11  11  10      617.14      604.00     56.81 o 
 -10  11  10       18.32       -5.88     21.55 o 
  -9  11  10     2031.24     2140.45     86.19 o 
  -8  11  10       11.78        0.61     16.27 o 
  -7  11  10      632.14      620.10     58.44 o 
  -6  11  10       61.99       74.37     16.29 o 
  -5  11  10     2875.40     2771.48     96.87 o 
  -4  11  10        1.19       17.56     17.38 o 
  -3  11  10     1415.44     1388.39     49.70 o 
  -2  11  10       49.67       44.60     14.69 o 
  -1  11  10     1795.06     1815.34     58.33 o 
   0  11  10       46.57       34.53     14.17 o 
   1  11  10      952.58      969.89     41.46 o 
   2  11  10        5.71        6.84     11.93 o 
   3  11  10     1658.73     1567.04     92.63 o 
   4  11  10        1.69       -0.01     15.55 o 
   5  11  10      149.81      134.52     20.16 o 
   6  11  10      115.72       80.51     16.58 o 
   7  11  10     3207.34     3252.37     87.03 o 
   8  11  10        1.57       10.50     12.89 o 
   9  11  10      305.01      308.02     35.59 o 
  10  11  10        6.05        8.00     14.41 o 
  11  11  10     1716.03     1917.14    107.09 o 
  12  11  10        2.39        0.00     22.85 o 
 -10  12  10       15.84      -11.75     22.20 o 
  -9  12  10      721.38      795.33     65.30 o 
  -8  12  10        6.11      -11.10     22.20 o 
  -7  12  10     1349.03     1224.99     82.28 o 
  -6  12  10       64.58       61.19     19.33 o 
  -5  12  10      508.20      559.17     38.96 o 
  -4  12  10        5.27       21.20     14.01 o 
  -3  12  10     2143.50     2185.00     67.84 o 
  -2  12  10       47.72       53.11     15.76 o 
  -1  12  10      253.53      244.98     37.12 o 
   0  12  10        8.36       -0.81     11.54 o 
   1  12  10     1451.41     1468.01     73.85 o 
   2  12  10        0.13        3.25     12.54 o 
   3  12  10      686.70      618.95     47.08 o 
   4  12  10       29.22       15.14     18.80 o 
   5  12  10     1593.13     1637.31     57.66 o 
   6  12  10        1.35        6.53     14.78 o 
   7  12  10      571.28      726.06     54.20 o 
   8  12  10       30.66       68.84     32.32 o 
   9  12  10     1397.03     1409.13     86.19 o 
  10  12  10        0.46        6.53     20.24 o 
  -5  13  10      352.93      385.91     49.63 o 
  -4  13  10      322.25      357.18     46.36 o 
  -3  13  10       24.86       22.81     17.66 o 
  -2  13  10       17.22       12.55     16.35 o 
  -1  13  10      559.23      631.68     43.17 o 
   0  13  10       80.32       81.66     21.10 o 
   1  13  10       16.92       -6.12     14.03 o 
   2  13  10       16.56      -17.63     17.63 o 
 -19   0  11      256.80      201.77     40.48 o 
 -17   0  11     3950.12     3594.64    170.43 o 
 -15   0  11       40.83       57.46     22.85 o 
 -13   0  11    14165.93    13699.38    471.45 o 
 -11   0  11      185.38      203.83     20.78 o 
  -9   0  11     9830.04     9516.83    279.15 o 
  -7   0  11     2159.13     2148.19     50.43 o 
  -5   0  11    23862.50    23246.00    425.54 o 
  -3   0  11      291.50      220.44     12.09 o 
  -1   0  11    18311.31    17509.85    323.60 o 
   1   0  11    14103.04    14246.40    357.28 o 
   3   0  11    64386.16    61098.61   1142.96 o 
   5   0  11      309.79      404.01     21.04 o 
   7   0  11     8725.02     8591.89    168.38 o 
   9   0  11     4126.06     4125.14     79.18 o 
  11   0  11     1039.84     1194.34     28.96 o 
  13   0  11     1436.17     1499.92     35.18 o 
  15   0  11     2768.40     2576.59     87.64 o 
  17   0  11      645.52      678.42     41.52 o 
 -20   1  11      272.55      346.85     39.51 o 
 -19   1  11     3141.80     3296.10    200.79 o 
 -18   1  11       17.54       33.74     17.09 o 
 -17   1  11      140.02      118.64     31.67 o 
 -16   1  11      222.93      162.76     38.20 o 
 -15   1  11     3520.63     3460.59     91.02 o 
 -14   1  11       17.96       24.92     10.09 o 
 -13   1  11        4.43        4.77      7.17 o 
 -12   1  11      165.40      152.04     13.35 o 
 -11   1  11     2663.43     2707.84     61.16 o 
 -10   1  11     2005.53     2135.18     50.81 o 
  -9   1  11     1649.42     1382.73     37.06 o 
  -8   1  11      338.01      348.92     11.08 o 
  -7   1  11    11160.75    10546.33    141.99 o 
  -6   1  11      206.65      163.36      7.79 o 
  -5   1  11      867.59      669.22     15.85 o 
  -4   1  11     1608.62     1799.36     38.97 o 
  -3   1  11    20262.51    18799.00    245.04 o 
  -2   1  11     2642.53     2809.23     43.81 o 
  -1   1  11      589.57      623.86     15.83 o 
   0   1  11       50.87       86.93      6.90 o 
   1   1  11     9883.83     8931.01    121.51 o 
   2   1  11     4122.25     4151.23     61.45 o 
   3   1  11       88.17      103.02      6.62 o 
   4   1  11      601.86      527.61     14.29 o 
   5   1  11    10033.78    10025.68    127.24 o 
   6   1  11     4940.32     5175.49     70.65 o 
   7   1  11     3807.64     3825.14     55.00 o 
   8   1  11      138.28      149.77      7.49 o 
   9   1  11     6994.01     7347.30     91.27 o 
  10   1  11      331.99      391.22     11.95 o 
  11   1  11       99.87       84.61      6.27 o 
  12   1  11      103.38      115.76      7.26 o 
  13   1  11     1672.27     1760.60     30.80 o 
  14   1  11       10.95       14.00      5.24 o 
  15   1  11       41.46       59.87      9.87 o 
  16   1  11       78.95       88.40     19.12 o 
  17   1  11     1311.41     1255.86     60.00 o 
  18   1  11      290.55      253.70     28.86 o 
  19   1  11      789.76      771.67     49.09 o 
  20   1  11        9.63        9.14     23.51 o 
 -20   2  11      722.39      915.07     94.68 o 
 -19   2  11      149.87      153.27     26.98 o 
 -18   2  11       89.30       43.73     18.66 o 
 -17   2  11      266.67      217.03     27.66 o 
 -16   2  11      126.45      114.60     38.86 o 
 -15   2  11      419.54      405.46     25.82 o 
 -14   2  11     2154.08     2218.54     65.65 o 
 -13   2  11     1750.88     1920.22     66.22 o 
 -12   2  11      293.10      351.90     18.60 o 
 -11   2  11      116.33       92.08     10.87 o 
 -10   2  11     1014.98      903.79     42.98 o 
  -9   2  11     2332.47     2492.33     46.92 o 
  -8   2  11       62.19       54.48      5.51 o 
  -7   2  11       31.79       53.32      5.27 o 
  -6   2  11      724.69      727.03     17.04 o 
  -5   2  11     1959.12     1760.17     30.83 o 
  -4   2  11     1796.42     1676.20     48.91 o 
  -3   2  11      761.16      866.14     18.46 o 
  -2   2  11      482.94      422.74     11.94 o 
  -1   2  11     1613.54     1669.75     29.20 o 
   0   2  11      321.47      298.22      9.84 o 
   1   2  11      112.98      107.37     10.06 o 
   2   2  11    12490.32    12302.21    164.34 o 
   3   2  11     1845.11     1897.02     30.63 o 
   4   2  11    16751.01    16961.92    208.44 o 
   5   2  11      573.80      602.69     18.88 o 
   6   2  11      526.29      575.97     13.32 o 
   7   2  11     3198.66     3224.32     44.57 o 
   8   2  11     1174.96     1196.45     21.71 o 
   9   2  11     1431.37     1409.04     24.75 o 
  10   2  11     2858.23     2852.26     41.94 o 
  11   2  11      116.31      146.29      8.79 o 
  12   2  11        6.36       -4.35      4.35 o 
  13   2  11      489.09      455.29     16.61 o 
  14   2  11     1524.46     1540.61     38.25 o 
  15   2  11     1065.80     1199.51     39.59 o 
  16   2  11      139.61      157.58     29.06 o 
  17   2  11       33.27       22.73     15.92 o 
  18   2  11      515.95      618.19     59.75 o 
  19   2  11      262.95      365.18     36.23 o 
  20   2  11       17.94       37.87     28.08 o 
 -20   3  11     2430.18     2499.60    139.74 o 
 -19   3  11       56.46       87.12     23.31 o 
 -18   3  11      682.46      787.75     50.23 o 
 -17   3  11      512.28      580.40     41.49 o 
 -16   3  11     2347.47     2289.39    116.23 o 
 -15   3  11       21.28        9.42     13.92 o 
 -14   3  11     1826.08     1857.84     59.34 o 
 -13   3  11      137.30      126.44     16.02 o 
 -12   3  11     1963.68     1849.64     86.09 o 
 -11   3  11      353.07      348.35     21.88 o 
 -10   3  11     1667.36     1594.52     51.08 o 
  -9   3  11       57.03       75.83     15.43 o 
  -8   3  11     7177.12     7184.67    113.75 o 
  -7   3  11        0.90       10.61      4.93 o 
  -6   3  11     2059.22     2179.77     41.95 o 
  -5   3  11     1675.44     1871.46     32.79 o 
  -4   3  11    14359.87    13727.97    182.76 o 
  -3   3  11      144.97      223.05      9.18 o 
  -2   3  11     6238.08     6066.43     86.04 o 
  -1   3  11       59.43       57.56      7.06 o 
   0   3  11     5799.54     5536.95     79.08 o 
   1   3  11      152.83      186.84     11.19 o 
   2   3  11     1673.19     1759.35     28.71 o 
   3   3  11      931.84     1047.81     19.84 o 
   4   3  11     5058.36     4821.46     72.31 o 
   5   3  11      338.85      298.14     11.82 o 
   6   3  11       56.53       37.71      5.89 o 
   7   3  11      601.34      561.27     17.81 o 
   8   3  11    13162.19    12677.71    173.69 o 
   9   3  11       90.79      105.78      8.56 o 
  10   3  11      819.05      851.24     27.45 o 
  11   3  11        6.09        3.29      5.64 o 
  12   3  11     1961.52     2060.44     43.86 o 
  13   3  11      260.84      307.18     18.32 o 
  14   3  11      673.81      689.24     31.10 o 
  15   3  11      197.84      252.97     27.45 o 
  16   3  11     1966.25     1991.12     80.57 o 
  17   3  11      305.48      379.92     35.21 o 
  18   3  11      116.83      110.97     24.46 o 
  19   3  11        7.33       30.48     18.20 o 
 -19   4  11        2.46       -9.42     14.72 o 
 -18   4  11     1730.23     1626.04     74.53 o 
 -17   4  11       87.71       82.86     20.70 o 
 -16   4  11     1069.94     1037.26     54.39 o 
 -15   4  11        2.01       -0.60     16.32 o 
 -14   4  11     4255.83     4181.86    128.62 o 
 -13   4  11       93.08       95.75     14.85 o 
 -12   4  11     3242.18     3181.77     84.23 o 
 -11   4  11       20.70       16.77      9.41 o 
 -10   4  11     9722.89     9885.56    170.79 o 
  -9   4  11       14.54        5.23      5.39 o 
  -8   4  11     4289.03     4803.95     74.76 o 
  -7   4  11      279.93      262.74     17.86 o 
  -6   4  11     4025.33     3917.93     60.78 o 
  -5   4  11      753.35      633.13     18.66 o 
  -4   4  11     6181.52     6441.77    102.11 o 
  -3   4  11      443.44      443.65     15.45 o 
  -2   4  11    10032.74     9987.04    176.55 o 
  -1   4  11        5.92        4.47      5.12 o 
   0   4  11      592.59      609.73     16.65 o 
   1   4  11      144.52       83.27      7.10 o 
   2   4  11     5546.27     5213.47     84.45 o 
   3   4  11     2889.55     2853.70     47.92 o 
   4   4  11       12.87       11.02      4.48 o 
   5   4  11      462.59      409.85     14.51 o 
   6   4  11    10815.07    10732.89    149.38 o 
   7   4  11       34.69       37.00      6.63 o 
   8   4  11      158.48      158.42     11.18 o 
   9   4  11      119.98      111.38     11.50 o 
  10   4  11     3896.55     3996.78     81.98 o 
  11   4  11      106.79       92.39     14.23 o 
  12   4  11       99.12      118.70     13.95 o 
  13   4  11      417.17      445.53     28.39 o 
  14   4  11     3701.95     3895.86    130.92 o 
  15   4  11       42.63       56.29     18.59 o 
  16   4  11      506.35      503.10     55.50 o 
  17   4  11        3.34        6.67     16.35 o 
  18   4  11      919.07      979.02     58.17 o 
 -19   5  11      213.20      130.60     35.26 o 
 -18   5  11      256.77      210.89     29.49 o 
 -17   5  11      175.62      174.11     26.20 o 
 -16   5  11     2420.15     2581.24    164.22 o 
 -15   5  11       20.05       29.26     16.08 o 
 -14   5  11      937.70     1030.88     52.25 o 
 -13   5  11      333.88      327.56     31.02 o 
 -12   5  11     3643.51     3726.44    141.77 o 
 -11   5  11       27.34       16.50      9.81 o 
 -10   5  11     1214.56     1375.04     41.23 o 
  -9   5  11       57.72       45.49      8.52 o 
  -8   5  11     3357.89     3432.28     60.40 o 
  -7   5  11      722.03      774.64     23.49 o 
  -6   5  11     3071.08     2852.49     48.82 o 
  -5   5  11     1448.58     1547.84     46.77 o 
  -4   5  11     3302.81     3254.39     63.64 o 
  -3   5  11      107.65      150.95     10.52 o 
  -2   5  11     1080.67     1036.81     26.04 o 
  -1   5  11     1536.38     1513.08     33.81 o 
   0   5  11     5390.50     5257.26    124.64 o 
   1   5  11      224.81      238.21     14.18 o 
   2   5  11      589.40      556.83     18.92 o 
   3   5  11        6.07        8.62      5.25 o 
   4   5  11     2706.51     2721.81     55.46 o 
   5   5  11       52.48       41.01      7.52 o 
   6   5  11      154.71      189.41     12.25 o 
   7   5  11      202.35      188.44     14.10 o 
   8   5  11     3406.09     3364.42     72.01 o 
   9   5  11     1096.69     1111.27     34.40 o 
  10   5  11       28.79       21.29      8.29 o 
  11   5  11       52.40       40.00      8.98 o 
  12   5  11     2211.78     2208.90     59.76 o 
  13   5  11      394.16      414.58     36.00 o 
  14   5  11      163.99      175.38     34.26 o 
  15   5  11      238.92      288.65     27.69 o 
  16   5  11     1619.38     1678.51     75.71 o 
  17   5  11       58.09       37.20     19.79 o 
 -18   6  11      397.49      426.39     39.06 o 
 -17   6  11      698.52      796.70     50.75 o 
 -16   6  11        0.45       11.70     15.22 o 
 -15   6  11      263.01      277.73     29.80 o 
 -14   6  11      366.15      416.62     34.20 o 
 -13   6  11     1317.87     1326.96     66.93 o 
 -12   6  11       11.39       12.84     12.24 o 
 -11   6  11      827.68      824.08     43.44 o 
 -10   6  11       99.90       91.70     11.07 o 
  -9   6  11      936.05     1062.73     53.44 o 
  -8   6  11      896.79      814.59     71.18 o 
  -7   6  11       32.83       44.86      8.84 o 
  -6   6  11      867.02      897.02     27.95 o 
  -5   6  11      922.18      987.72     26.02 o 
  -4   6  11      409.50      435.95     16.86 o 
  -3   6  11      732.50      681.13     21.21 o 
  -2   6  11       76.40       62.14      8.29 o 
  -1   6  11     1318.59     1369.07     29.57 o 
   0   6  11      933.63      902.19     30.71 o 
   1   6  11      245.98      217.80     12.56 o 
   2   6  11       55.83       71.88      9.49 o 
   3   6  11      118.67      149.00     10.42 o 
   4   6  11     1086.89     1032.27     25.92 o 
   5   6  11      430.47      476.66     17.58 o 
   6   6  11     1338.86     1256.14     32.98 o 
   7   6  11     2184.41     2089.62     45.86 o 
   8   6  11      726.37      662.72     40.61 o 
   9   6  11      226.71      228.91     14.82 o 
  10   6  11      485.97      522.69     28.40 o 
  11   6  11     2531.53     2471.37     65.08 o 
  12   6  11      316.11      377.42     40.02 o 
  13   6  11      788.04      767.16     44.72 o 
  14   6  11       29.53       30.04     18.01 o 
  15   6  11     1403.33     1515.81     69.20 o 
  16   6  11       11.29       19.10     16.65 o 
 -17   7  11      552.68      535.44     67.91 o 
 -16   7  11        0.65      -14.37     22.85 o 
 -15   7  11     3019.38     3206.77    171.08 o 
 -14   7  11        4.55      -18.94     18.94 o 
 -13   7  11       79.49       37.87     24.81 o 
 -12   7  11        1.52       26.77     22.20 o 
 -11   7  11     6607.01     6395.26    265.11 o 
 -10   7  11        0.13        8.34     11.58 o 
  -9   7  11      766.15      779.75     39.54 o 
  -8   7  11        1.57        9.07     10.14 o 
  -7   7  11     5802.40     5811.54    133.55 o 
  -6   7  11        0.10        7.37      7.43 o 
  -5   7  11      404.78      504.06     31.95 o 
  -4   7  11      373.89      432.60     17.87 o 
  -3   7  11     7053.65     7275.56    116.99 o 
  -2   7  11     1795.96     1878.75     64.00 o 
  -1   7  11     1789.84     1657.62     34.55 o 
   0   7  11     1601.73     1541.26     33.47 o 
   1   7  11     8010.33     7866.61    123.77 o 
   2   7  11      876.33      854.20     23.93 o 
   3   7  11     1026.76     1115.03     27.92 o 
   4   7  11        2.50        5.98      7.34 o 
   5   7  11     4995.02     4851.79     86.10 o 
   6   7  11     1814.15     1761.14     70.19 o 
   7   7  11     1105.23     1021.40     30.69 o 
   8   7  11      315.61      269.76     20.51 o 
   9   7  11     2455.28     2364.39     63.83 o 
  10   7  11        8.23       -7.91      8.67 o 
  11   7  11      771.06      735.34     32.28 o 
  12   7  11      108.98      110.69     17.47 o 
  13   7  11     2026.28     1838.18     73.72 o 
  14   7  11       35.11       25.45     17.99 o 
  15   7  11      432.22      499.76     32.64 o 
 -16   8  11      451.36      530.87     68.56 o 
 -15   8  11        2.69       -4.57     23.51 o 
 -14   8  11       95.27      126.68     39.83 o 
 -13   8  11     3305.48     3298.19    170.43 o 
 -12   8  11        2.95       22.85     22.20 o 
 -11   8  11      147.39      144.31     35.91 o 
 -10   8  11      493.01      594.14     37.14 o 
  -9   8  11     2413.93     2430.16    121.45 o 
  -8   8  11      175.14      163.38     30.36 o 
  -7   8  11     1675.42     1681.14     56.74 o 
  -6   8  11      273.62      219.69     16.37 o 
  -5   8  11     6924.37     7267.26    165.89 o 
  -4   8  11        3.16       15.28      8.40 o 
  -3   8  11      300.79      312.48     18.51 o 
  -2   8  11      134.56      148.17     12.28 o 
  -1   8  11     6705.36     6466.95     98.75 o 
   0   8  11       29.85       41.71      8.00 o 
   1   8  11     1614.02     1626.89     35.75 o 
   2   8  11      132.74      143.37     12.72 o 
   3   8  11     4149.37     4150.44     76.54 o 
   4   8  11      781.43      865.24     36.11 o 
   5   8  11      455.41      427.34     22.10 o 
   6   8  11      229.13      255.63     23.63 o 
   7   8  11     3875.11     3584.47     87.41 o 
   8   8  11        0.17       -1.50      9.70 o 
   9   8  11      287.27      309.44     22.60 o 
  10   8  11       63.05       86.81     14.69 o 
  11   8  11     1917.80     1989.95     63.49 o 
  12   8  11      209.92      252.21     25.28 o 
  13   8  11       31.04       23.69     19.33 o 
  14   8  11      178.04      174.57     47.34 o 
  15   8  11      306.69      339.55     47.01 o 
 -14   9  11        2.47       10.45     28.08 o 
 -13   9  11        1.37        7.84     24.16 o 
 -12   9  11       32.80       90.11     35.91 o 
 -11   9  11     1151.79     1040.85     84.89 o 
 -10   9  11        4.09       -0.05     12.85 o 
  -9   9  11        6.46       -3.43     25.14 o 
  -8   9  11       26.71       42.48     15.22 o 
  -7   9  11     1068.68     1115.91     40.06 o 
  -6   9  11       45.41       34.47     15.42 o 
  -5   9  11       63.71       31.11     10.94 o 
  -4   9  11       45.10       65.35     12.18 o 
  -3   9  11      804.80      743.18     65.79 o 
  -2   9  11      641.58      675.49     27.80 o 
  -1   9  11     2157.23     2156.67     54.20 o 
   0   9  11      125.38      135.34     14.23 o 
   1   9  11     5212.79     5211.43     92.30 o 
   2   9  11      812.52      827.85     27.54 o 
   3   9  11      468.94      460.60     25.49 o 
   4   9  11      145.89      144.91     19.38 o 
   5   9  11     1515.45     1520.50     50.31 o 
   6   9  11      638.15      616.52     31.39 o 
   7   9  11        0.48       -9.18      9.18 o 
   8   9  11      226.12      214.68     20.48 o 
   9   9  11      394.58      386.55     31.25 o 
  10   9  11       89.94       85.71     15.70 o 
  11   9  11       83.11      102.58     16.62 o 
  12   9  11      164.54      177.69     27.14 o 
  13   9  11      182.33      211.56     39.18 o 
  14   9  11       65.02      150.84     35.26 o 
  15   9  11      338.14      383.30     48.32 o 
 -12  10  11      356.16      277.52     52.24 o 
 -11  10  11        6.19       -9.79     20.90 o 
 -10  10  11      365.50      356.55     32.94 o 
  -9  10  11       11.21       38.07     34.93 o 
  -8  10  11        0.60       -4.04     13.15 o 
  -7  10  11       42.93       39.38     16.81 o 
  -6  10  11     1099.95     1207.44     73.85 o 
  -5  10  11        1.68       12.48     11.56 o 
  -4  10  11      278.73      281.16     22.22 o 
  -3  10  11        0.60       -7.57     10.99 o 
  -2  10  11     1183.01     1261.71     45.68 o 
  -1  10  11      359.45      384.61     25.97 o 
   0  10  11      697.19      678.38     33.12 o 
   1  10  11       52.83       41.62     13.19 o 
   2  10  11     1799.95     1827.35     57.43 o 
   3  10  11       29.16       23.66     12.12 o 
   4  10  11      638.17      591.53     31.64 o 
   5  10  11       43.65       33.75     12.89 o 
   6  10  11      932.05      919.89     39.55 o 
   7  10  11      419.33      413.40     27.78 o 
   8  10  11      614.00      568.53     32.31 o 
   9  10  11        1.96       -3.13     11.75 o 
  10  10  11      451.71      475.08     30.03 o 
  11  10  11      425.96      471.48     43.75 o 
  12  10  11      240.20      272.29     42.44 o 
  13  10  11       84.84      141.04     35.26 o 
  14  10  11      139.30      111.66     32.00 o 
 -10  11  11      796.43      794.87     49.42 o 
  -9  11  11       50.92       66.75     21.00 o 
  -8  11  11     1805.34     1910.43    110.03 o 
  -7  11  11       36.34       37.10     18.28 o 
  -6  11  11      455.16      524.13     35.19 o 
  -5  11  11        0.09      -10.69     10.69 o 
  -4  11  11     2699.56     2854.14     98.03 o 
  -3  11  11      110.48      125.76     25.46 o 
  -2  11  11      259.54      278.39     29.76 o 
  -1  11  11        4.05        9.92     12.92 o 
   0  11  11     5367.33     5391.65    125.25 o 
   1  11  11      364.35      375.57     29.68 o 
   2  11  11      472.30      456.54     33.12 o 
   3  11  11        2.54      -10.85     10.85 o 
   4  11  11     2808.78     2674.51     76.42 o 
   5  11  11      135.52      149.23     28.24 o 
   6  11  11      741.11      824.28     39.31 o 
   7  11  11       48.41       72.21     18.25 o 
   8  11  11     1651.48     1588.03     65.70 o 
   9  11  11       12.93       11.81     15.46 o 
  10  11  11      170.04      139.55     23.80 o 
  11  11  11        5.10       52.24     26.77 o 
 -10  12  11     1438.15     1438.51     90.11 o 
  -9  12  11       58.97       75.09     28.73 o 
  -8  12  11      626.43      612.49     59.42 o 
  -7  12  11       17.60       45.71     27.43 o 
  -6  12  11     1993.60     2021.62    109.70 o 
  -5  12  11        0.52        7.66     13.36 o 
  -4  12  11      416.03      500.14     33.85 o 
  -3  12  11        6.23        7.96     12.92 o 
  -2  12  11     2504.81     2598.49     94.72 o 
  -1  12  11       53.38       71.56     22.72 o 
   0  12  11      280.57      299.73     28.48 o 
   1  12  11       12.52       20.90     13.92 o 
   2  12  11     1793.60     1880.95    105.21 o 
   3  12  11      306.90      388.42     44.04 o 
   4  12  11       78.99       69.11     19.84 o 
   5  12  11       67.61       86.85     32.65 o 
   6  12  11     2436.21     2581.15     91.12 o 
   7  12  11      452.77      393.65     66.93 o 
   8  12  11       99.61      103.17     32.00 o 
   9  12  11        1.41       -3.26     20.24 o 
  -5  13  11        0.00       -5.88     18.94 o 
  -4  13  11      146.92      158.67     35.91 o 
  -3  13  11       13.54       20.24     23.51 o 
  -2  13  11      111.27      111.66     32.00 o 
  -1  13  11        0.44        7.84     21.55 o 
 -20   0  12     2427.26     2455.85    140.39 o 
 -18   0  12      576.82      574.62     61.38 o 
 -16   0  12     3714.45     3599.86    168.47 o 
 -14   0  12     1454.88     1363.62     90.44 o 
 -12   0  12     9075.64     8419.09    220.47 o 
 -10   0  12      733.01      864.82     41.46 o 
  -8   0  12    11250.33    10898.66    307.24 o 
  -6   0  12      399.36      522.10     23.77 o 
  -4   0  12    15401.00    15175.85    283.78 o 
  -2   0  12     1512.48     1457.87     37.90 o 
   0   0  12    17851.04    18272.05    338.28 o 
   2   0  12     1062.79      976.99     29.31 o 
   4   0  12     1816.80     1867.26     46.98 o 
   6   0  12    11307.86    11739.69    225.21 o 
   8   0  12     4210.62     4437.01     96.16 o 
  10   0  12     3242.49     3217.99     65.67 o 
  12   0  12     4816.08     5026.40     95.43 o 
  14   0  12      574.92      645.41     34.69 o 
  16   0  12     2995.56     3219.59    105.20 o 
 -20   1  12      195.50      195.17     29.97 o 
 -19   1  12       50.69       56.46     20.51 o 
 -18   1  12     1403.36     1279.46     64.64 o 
 -17   1  12       13.16       24.08     15.00 o 
 -16   1  12      835.69      826.23     48.24 o 
 -15   1  12      482.35      458.48     39.07 o 
 -14   1  12     2415.57     2352.67     68.55 o 
 -13   1  12       38.12       77.05     14.99 o 
 -12   1  12       73.89      134.99     13.13 o 
 -11   1  12      210.31      185.76     14.48 o 
 -10   1  12     5843.44     5885.81    113.11 o 
  -9   1  12       33.05       34.27      8.24 o 
  -8   1  12        3.57       23.79      4.61 o 
  -7   1  12     1354.89     1412.31     29.69 o 
  -6   1  12    15678.32    15684.66    207.36 o 
  -5   1  12     1124.29     1093.76     22.22 o 
  -4   1  12        0.29       18.37      7.06 o 
  -3   1  12      503.39      472.56     13.22 o 
  -2   1  12     5264.44     5758.44     81.83 o 
  -1   1  12       13.95       39.50      4.76 o 
   0   1  12     1492.98     1472.76     27.27 o 
   1   1  12     1722.82     1706.70     30.55 o 
   2   1  12     8848.88     8584.10    118.27 o 
   3   1  12     3078.68     3207.43     50.29 o 
   4   1  12     1017.38      986.02     21.33 o 
   5   1  12     1718.69     1658.92     38.40 o 
   6   1  12     8121.56     7894.16    110.67 o 
   7   1  12       15.51       22.30      4.66 o 
   8   1  12     2415.51     2392.40     38.89 o 
   9   1  12      246.36      241.73     12.59 o 
  10   1  12     2030.59     2026.83     32.71 o 
  11   1  12      189.98      190.93      9.29 o 
  12   1  12     1519.64     1546.46     26.69 o 
  13   1  12       18.11       22.87      5.57 o 
  14   1  12     2652.66     2826.70     50.88 o 
  15   1  12      597.81      686.19     33.00 o 
  16   1  12     1144.11     1116.89     54.48 o 
  17   1  12      172.70      211.93     26.31 o 
  18   1  12     1285.33     1344.98     79.66 o 
  19   1  12      158.82      167.99     26.73 o 
 -20   2  12      862.44      803.16     74.44 o 
 -19   2  12       11.38       -8.16     15.00 o 
 -18   2  12        0.63        3.78     14.08 o 
 -17   2  12     1151.43     1179.59     60.90 o 
 -16   2  12      703.77      728.21     92.16 o 
 -15   2  12      142.82      177.74     19.08 o 
 -14   2  12       10.49       16.66      9.86 o 
 -13   2  12     4233.24     4250.12    105.11 o 
 -12   2  12      978.98     1043.42     39.95 o 
 -11   2  12      670.52      698.73     26.43 o 
 -10   2  12     1195.25     1173.32     34.85 o 
  -9   2  12     2657.88     2853.59     52.93 o 
  -8   2  12     1075.05     1111.55     28.33 o 
  -7   2  12      719.95      731.55     17.57 o 
  -6   2  12     1748.03     1876.83     32.96 o 
  -5   2  12     3036.50     3080.57     48.54 o 
  -4   2  12        2.09        7.52      3.79 o 
  -3   2  12     1056.50     1141.09     25.02 o 
  -2   2  12     2192.40     2184.48     36.69 o 
  -1   2  12     1962.23     1800.03     34.05 o 
   0   2  12     1795.13     1928.74     33.24 o 
   1   2  12      264.01      271.85     10.05 o 
   2   2  12      307.15      260.40     10.02 o 
   3   2  12       35.10       43.23      5.67 o 
   4   2  12     1593.19     1669.03     29.13 o 
   5   2  12     1147.16     1157.85     24.58 o 
   6   2  12     1011.33      976.76     21.18 o 
   7   2  12     1146.75     1099.32     20.59 o 
   8   2  12     1239.77     1143.06     23.29 o 
   9   2  12      133.56      133.84      9.03 o 
  10   2  12      401.67      401.61     14.83 o 
  11   2  12      946.73      964.68     24.17 o 
  12   2  12      479.83      426.61     19.63 o 
  13   2  12      657.65      642.58     20.22 o 
  14   2  12        0.13       -5.21      5.21 o 
  15   2  12      372.84      372.91     31.39 o 
  16   2  12     1169.25     1224.19     83.58 o 
  17   2  12      556.62      530.05     40.16 o 
  18   2  12       49.20       30.40     18.13 o 
  19   2  12      173.49      132.72     25.81 o 
 -19   3  12     2438.46     2477.10    160.31 o 
 -18   3  12      395.42      422.39     37.92 o 
 -17   3  12      354.35      303.57     42.44 o 
 -16   3  12      179.26      180.51     32.65 o 
 -15   3  12     1654.80     1727.38     72.13 o 
 -14   3  12       18.38       26.43     11.18 o 
 -13   3  12      337.34      397.11     38.35 o 
 -12   3  12      707.34      632.14     30.63 o 
 -11   3  12     4233.02     4401.67    155.61 o 
 -10   3  12        8.35       12.26      7.73 o 
  -9   3  12     1564.00     1655.51     36.02 o 
  -8   3  12      734.56      790.84     22.26 o 
  -7   3  12     7752.83     7970.90    124.97 o 
  -6   3  12      400.79      396.49     12.87 o 
  -5   3  12     3220.29     3388.62     62.54 o 
  -4   3  12     3424.52     3812.34     61.18 o 
  -3   3  12     3828.43     3745.83     67.51 o 
  -2   3  12      192.45      178.17     11.33 o 
  -1   3  12      839.76      828.11     18.76 o 
   0   3  12      378.77      436.61     12.72 o 
   1   3  12     6468.75     6556.68     92.82 o 
   2   3  12     1353.73     1339.75     27.27 o 
   3   3  12     2418.85     2466.83     42.53 o 
   4   3  12      352.89      380.67     13.36 o 
   5   3  12     8622.33     8177.72    116.49 o 
   6   3  12       33.30       18.07      5.55 o 
   7   3  12     2448.00     2226.29     40.95 o 
   8   3  12       93.54      121.52     10.33 o 
   9   3  12     4567.22     4501.54     71.32 o 
  10   3  12      142.49      150.41     11.32 o 
  11   3  12       83.23      102.02     11.22 o 
  12   3  12      274.31      284.80     15.15 o 
  13   3  12     2491.88     2523.19     54.07 o 
  14   3  12      112.88       95.87     20.05 o 
  15   3  12       33.35       12.29     14.41 o 
  16   3  12       27.91       36.31     30.36 o 
  17   3  12     2694.51     3030.45    109.20 o 
  18   3  12       23.50       29.93     18.86 o 
  19   3  12      337.76      332.56    106.11 o 
 -19   4  12     1542.65     1673.47     90.76 o 
 -18   4  12      145.59      114.23     24.26 o 
 -17   4  12     1981.13     2135.65     87.29 o 
 -16   4  12      111.42      152.18     26.12 o 
 -15   4  12     1520.11     1609.35     69.89 o 
 -14   4  12       59.12       38.30     15.20 o 
 -13   4  12     1730.26     1943.08    148.63 o 
 -12   4  12      258.52      269.79     21.72 o 
 -11   4  12      799.45      861.18     44.66 o 
 -10   4  12       65.95       29.05     10.41 o 
  -9   4  12     4449.00     4572.17     99.48 o 
  -8   4  12        2.39        4.84      4.99 o 
  -7   4  12      427.69      410.11     14.03 o 
  -6   4  12      791.62      749.79     21.23 o 
  -5   4  12     2267.60     2608.00     57.53 o 
  -4   4  12       89.16       73.72      7.36 o 
  -3   4  12     1914.52     1959.68     47.94 o 
  -2   4  12      269.16      264.16     15.31 o 
  -1   4  12    20646.37    20186.92    290.60 o 
   0   4  12      166.38      148.09     11.61 o 
   1   4  12     8618.63     8223.54    128.73 o 
   2   4  12     1667.55     1720.03     33.87 o 
   3   4  12     8721.77     8741.32    123.72 o 
   4   4  12     3082.12     2962.90     50.23 o 
   5   4  12     1894.89     1934.09     36.95 o 
   6   4  12       22.48       19.51      5.72 o 
   7   4  12     9817.67     9613.19    136.15 o 
   8   4  12       63.88       74.70      8.04 o 
   9   4  12     1045.12     1021.07     33.93 o 
  10   4  12      586.11      547.67     23.58 o 
  11   4  12     3171.24     3173.95     70.64 o 
  12   4  12      234.87      273.12     20.06 o 
  13   4  12       48.09       50.57     15.67 o 
  14   4  12       39.15       41.53     27.75 o 
  15   4  12     3410.86     3626.98    125.70 o 
  16   4  12       71.60       56.32     20.25 o 
  17   4  12       34.24       -4.72     14.87 o 
  18   4  12       22.41       31.82     19.79 o 
 -19   5  12     1060.23     1024.52     81.62 o 
 -18   5  12      375.88      455.81     40.00 o 
 -17   5  12      476.60      480.85     46.69 o 
 -16   5  12       73.36       78.65     20.64 o 
 -15   5  12     1077.27     1144.26     67.58 o 
 -14   5  12        0.79       -2.88     14.04 o 
 -13   5  12      543.93      522.19     64.97 o 
 -12   5  12      291.10      294.34     52.24 o 
 -11   5  12      717.02      848.35     70.21 o 
 -10   5  12       68.92      100.82     11.05 o 
  -9   5  12       71.42       89.57     10.38 o 
  -8   5  12      196.13      158.58     16.02 o 
  -7   5  12     2309.13     2518.50     44.48 o 
  -6   5  12       10.22        0.27      4.97 o 
  -5   5  12      833.20      866.58     27.48 o 
  -4   5  12        4.86        8.25      5.66 o 
  -3   5  12     7866.70     7876.66    140.39 o 
  -2   5  12       29.95       25.92      7.45 o 
  -1   5  12       32.96       49.24      8.62 o 
   0   5  12      584.65      578.80     19.61 o 
   1   5  12     8481.76     8386.06    133.78 o 
   2   5  12      240.75      208.84     12.62 o 
   3   5  12     3172.13     3011.27     57.66 o 
   4   5  12      618.32      647.72     21.47 o 
   5   5  12     2911.59     2859.39     56.10 o 
   6   5  12      142.91      138.04     11.24 o 
   7   5  12      778.19      729.14     26.76 o 
   8   5  12     1761.18     1600.94     43.19 o 
   9   5  12     2506.43     2595.40     60.84 o 
  10   5  12        8.02        9.07      7.36 o 
  11   5  12      571.85      567.55     32.77 o 
  12   5  12       58.89       60.41     12.66 o 
  13   5  12      811.46      888.61     38.81 o 
  14   5  12       25.05       -2.57     14.63 o 
  15   5  12        1.18        2.64     12.60 o 
  16   5  12        0.09        0.98     14.31 o 
  17   5  12      505.71      455.13     41.79 o 
 -18   6  12        1.31      -14.37     20.24 o 
 -17   6  12      321.12      278.64     32.79 o 
 -16   6  12     1104.59     1187.14     61.07 o 
 -15   6  12       93.14      102.19     21.94 o 
 -14   6  12      183.20      208.15     26.30 o 
 -13   6  12      401.07      409.77     49.95 o 
 -12   6  12      604.79      599.36    103.50 o 
 -11   6  12      171.17      141.04     32.65 o 
 -10   6  12      516.17      488.39     25.88 o 
  -9   6  12     1223.95     1344.61     44.64 o 
  -8   6  12      205.26      247.36     19.00 o 
  -7   6  12       44.89       12.00      9.07 o 
  -6   6  12       86.55       69.68      9.95 o 
  -5   6  12      494.49      409.68     16.81 o 
  -4   6  12     2609.68     2649.67     59.09 o 
  -3   6  12        1.60        2.52      5.37 o 
  -2   6  12     2160.73     2073.41     43.39 o 
  -1   6  12      150.44      158.95     10.58 o 
   0   6  12     8401.81     8528.45    123.29 o 
   1   6  12       62.00       61.57      8.03 o 
   2   6  12       34.12       35.33      6.85 o 
   3   6  12      859.40      872.45     23.78 o 
   4   6  12     1949.37     1891.04     38.46 o 
   5   6  12      450.21      474.32     17.88 o 
   6   6  12        0.70        2.62      6.53 o 
   7   6  12       27.89       34.06      8.63 o 
   8   6  12      905.28      935.13     28.79 o 
   9   6  12      540.61      532.11     49.08 o 
  10   6  12       10.90        0.34      8.63 o 
  11   6  12        1.35       -8.42      8.42 o 
  12   6  12      399.36      382.25     30.07 o 
  13   6  12      501.89      507.73     62.36 o 
  14   6  12       11.86        8.72     17.96 o 
  15   6  12      167.46      131.43     20.12 o 
  16   6  12      330.36      395.43     38.31 o 
 -16   7  12      502.96      535.44     67.26 o 
 -15   7  12      475.04      530.87     64.64 o 
 -14   7  12     1805.88     1662.48    111.66 o 
 -13   7  12       40.61       35.91     26.77 o 
 -12   7  12      143.70      175.65     38.53 o 
 -11   7  12       51.99       88.15     31.34 o 
 -10   7  12     4496.23     4626.84    283.72 o 
  -9   7  12      113.21      134.01     25.79 o 
  -8   7  12      929.67      782.81     33.60 o 
  -7   7  12      245.97      279.69     17.47 o 
  -6   7  12     5197.62     5250.59    114.51 o 
  -5   7  12       41.65       64.90     10.53 o 
  -4   7  12      286.61      230.41     15.77 o 
  -3   7  12       13.28       -4.25      6.48 o 
  -2   7  12     6300.47     6178.99    111.58 o 
  -1   7  12      392.89      377.21     15.88 o 
   0   7  12     3375.32     3241.90     56.86 o 
   1   7  12      506.70      519.26     18.79 o 
   2   7  12     6824.10     6835.49    111.96 o 
   3   7  12      649.94      652.92     21.30 o 
   4   7  12      271.97      311.89     16.75 o 
   5   7  12      411.93      389.56     19.16 o 
   6   7  12     6815.50     6457.36    109.98 o 
   7   7  12      345.75      299.78     21.98 o 
   8   7  12      259.91      293.65     21.58 o 
   9   7  12      156.62      157.48     17.55 o 
  10   7  12     3080.56     3051.42     77.55 o 
  11   7  12       87.37      100.71     15.66 o 
  12   7  12      330.10      356.97     24.48 o 
  13   7  12      101.84      110.84     23.69 o 
  14   7  12      494.34      453.23     38.39 o 
  15   7  12      111.56      129.37     20.75 o 
 -15   8  12        0.89       -7.84     24.16 o 
 -14   8  12      184.39      150.84     41.79 o 
 -13   8  12      120.77      148.88     40.48 o 
 -12   8  12     3612.35     3744.17    186.10 o 
 -11   8  12        2.91        3.92     20.24 o 
 -10   8  12       96.24       67.73     17.26 o 
  -9   8  12       96.61       41.83     15.33 o 
  -8   8  12     2741.50     2842.94    103.50 o 
  -7   8  12      193.58      204.02     17.89 o 
  -6   8  12        0.44       -2.46      8.40 o 
  -5   8  12       30.04       24.47      9.54 o 
  -4   8  12     5211.52     5170.68    100.75 o 
  -3   8  12        0.23       -3.44      8.39 o 
  -2   8  12       14.72       20.33      7.58 o 
  -1   8  12      305.45      346.30     15.95 o 
   0   8  12     5100.24     5079.15     99.19 o 
   1   8  12      432.29      465.44     18.57 o 
   2   8  12     1076.92     1105.45     31.47 o 
   3   8  12       10.76       24.34      8.51 o 
   4   8  12     4884.29     4537.65     83.43 o 
   5   8  12      776.05      752.57     60.87 o 
   6   8  12      474.16      422.76     30.69 o 
   7   8  12       11.97       23.33     11.18 o 
   8   8  12     4899.50     4599.84    165.36 o 
   9   8  12      253.10      272.06     22.07 o 
  10   8  12      991.06      946.04     38.51 o 
  11   8  12        3.07       13.38     11.45 o 
  12   8  12     1379.94     1264.47     55.94 o 
  13   8  12      175.50      194.83     28.35 o 
  14   8  12      335.33      423.13     50.28 o 
  15   8  12       36.69       50.28     28.73 o 
 -14   9  12     1832.59     1736.92    121.45 o 
 -13   9  12      166.35      108.39     40.48 o 
 -12   9  12       82.31       68.56     33.30 o 
 -11   9  12       70.70       69.87     34.61 o 
 -10   9  12     1162.96     1299.29     58.20 o 
  -9   9  12       36.39       19.71     27.10 o 
  -8   9  12       17.55       17.85     13.01 o 
  -7   9  12      105.82      106.09     19.76 o 
  -6   9  12     1017.72     1057.91     39.32 o 
  -5   9  12       18.81        7.95     10.03 o 
  -4   9  12       13.23       21.33     10.60 o 
  -3   9  12      551.34      557.97     25.53 o 
  -2   9  12     1038.71     1075.13     40.90 o 
  -1   9  12       66.86       70.70     12.10 o 
   0   9  12      132.11      123.18     17.18 o 
   1   9  12       56.09       37.90     11.81 o 
   2   9  12       94.59       78.35     11.10 o 
   3   9  12       74.18       64.31     13.87 o 
   4   9  12      100.25       94.02     18.32 o 
   5   9  12        5.94       -1.88      9.61 o 
   6   9  12      396.16      403.58     26.66 o 
   7   9  12      149.28      162.02     30.80 o 
   8   9  12      591.04      531.56     30.25 o 
   9   9  12       90.98       87.98     17.66 o 
  10   9  12     2063.11     1980.06     61.33 o 
  11   9  12      139.63      131.81     18.13 o 
  12   9  12       65.47       92.72     31.34 o 
  13   9  12        6.55      -21.55     21.55 o 
  14   9  12      692.29      675.18     63.34 o 
  15   9  12      177.66      190.67     38.53 o 
 -12  10  12      454.13      474.06     64.64 o 
 -11  10  12      651.26      607.27     70.52 o 
 -10  10  12      197.80      240.89     29.18 o 
  -9  10  12      824.70      828.03     48.16 o 
  -8  10  12      340.16      355.48     55.18 o 
  -7  10  12      582.36      660.71     58.44 o 
  -6  10  12        4.00       11.11     10.49 o 
  -5  10  12       76.23       69.59     14.86 o 
  -4  10  12       29.67       11.25     21.20 o 
  -3  10  12      794.84      763.18     35.06 o 
  -2  10  12       15.49       16.61     11.96 o 
  -1  10  12      376.16      373.99     25.90 o 
   0  10  12        4.05       -7.16     10.07 o 
   1  10  12        1.84      -10.07     10.07 o 
   2  10  12      349.78      381.32     34.47 o 
   3  10  12     2103.95     2011.03     62.13 o 
   4  10  12       51.98       37.09     21.82 o 
   5  10  12      163.59      143.60     19.18 o 
   6  10  12        0.38        2.07     11.02 o 
   7  10  12      948.94     1015.02     43.01 o 
   8  10  12      188.02      202.58     21.78 o 
   9  10  12      364.22      343.92     26.83 o 
  10  10  12       11.06        8.32     16.00 o 
  11  10  12      378.22      357.02     30.86 o 
  12  10  12       33.35       11.75     23.51 o 
  13  10  12      228.39      276.21     44.40 o 
 -10  11  12       21.31       58.77     26.77 o 
  -9  11  12     1157.07     1471.08     73.79 o 
  -8  11  12       80.21       28.30     18.49 o 
  -7  11  12     1561.91     1443.48     66.79 o 
  -6  11  12       75.58       42.39     14.81 o 
  -5  11  12      862.84      887.87     45.36 o 
  -4  11  12       52.70       80.59     16.91 o 
  -3  11  12     2271.56     2360.86    106.28 o 
  -2  11  12        0.12       -4.65     12.75 o 
  -1  11  12      930.59     1005.26     42.76 o 
   0  11  12       31.62       22.19     13.86 o 
   1  11  12     2464.66     2579.54     74.78 o 
   2  11  12       62.68       37.86     26.01 o 
   3  11  12      142.44      167.84     26.94 o 
   4  11  12      129.10      127.54     19.08 o 
   5  11  12     2016.05     1932.84     70.96 o 
   6  11  12       62.47       61.30     19.68 o 
   7  11  12      222.23      211.93     32.98 o 
   8  11  12        7.92       32.19     17.94 o 
   9  11  12     3913.86     3970.58    120.59 o 
  10  11  12       27.50       28.83     19.59 o 
  -8  12  12        9.62       22.85     25.47 o 
  -7  12  12      518.74      489.73     54.20 o 
  -6  12  12        3.95        5.88     23.51 o 
  -5  12  12     1026.04      986.00     69.22 o 
  -4  12  12        0.07       30.83     17.09 o 
  -3  12  12      557.86      568.85     34.06 o 
  -2  12  12      134.49      101.74     19.36 o 
  -1  12  12     1438.68     1439.62     53.49 o 
   0  12  12       93.65       82.69     17.86 o 
   1  12  12      315.55      306.93     38.53 o 
   2  12  12        0.37      -13.39     13.39 o 
   3  12  12     1700.12     1782.04     72.49 o 
   4  12  12       13.75       12.23     20.57 o 
   5  12  12      280.67      321.13     50.93 o 
   6  12  12        1.48       19.19     17.85 o 
   7  12  12     2191.56     2406.22    122.11 o 
 -19   0  13     4765.57     4809.83    220.71 o 
 -17   0  13      102.73      138.43     34.61 o 
 -15   0  13     2598.10     2665.45    135.82 o 
 -13   0  13      461.03      583.70     88.15 o 
 -11   0  13     5216.78     5092.77    144.75 o 
  -9   0  13     6252.02     6204.15    182.51 o 
  -7   0  13     8601.65     8492.19    166.69 o 
  -5   0  13     3656.41     3174.24     89.39 o 
  -3   0  13     6116.62     5547.22    113.05 o 
  -1   0  13      263.24      225.26     13.61 o 
   1   0  13    20225.61    19925.37    467.63 o 
   3   0  13      284.01      185.68     12.84 o 
   5   0  13     7237.63     7287.15    146.37 o 
   7   0  13     3003.95     2993.28     70.19 o 
   9   0  13     3802.53     3853.10     95.70 o 
  11   0  13        4.77       17.99      7.13 o 
  13   0  13     2967.61     2999.02     65.03 o 
  15   0  13     2366.45     2351.37    120.15 o 
 -19   1  13        2.17        5.16     16.27 o 
 -18   1  13      149.63      146.60     25.62 o 
 -17   1  13     1655.29     1748.77     76.63 o 
 -16   1  13      161.75      143.17     23.78 o 
 -15   1  13      376.18      369.47     25.87 o 
 -14   1  13       63.89       70.22     13.79 o 
 -13   1  13     5492.48     5664.27    113.44 o 
 -12   1  13      130.07      131.03     16.12 o 
 -11   1  13        1.13        0.54      7.42 o 
 -10   1  13       84.86       79.31     11.23 o 
  -9   1  13     3338.21     3300.84     81.90 o 
  -8   1  13       43.20       37.27      5.94 o 
  -7   1  13     3606.72     3617.75     56.17 o 
  -6   1  13      870.11      971.12     21.31 o 
  -5   1  13     4895.39     4825.24     71.35 o 
  -4   1  13       25.66       85.96     20.31 o 
  -3   1  13     2026.71     2105.72     36.14 o 
  -2   1  13     2869.03     2557.84     41.93 o 
  -1   1  13    13410.53    13045.00    174.56 o 
   0   1  13     2973.24     2971.53     47.33 o 
   1   1  13        0.63       27.97      7.45 o 
   2   1  13      952.70     1081.42     22.93 o 
   3   1  13     9528.89     9550.12    131.33 o 
   4   1  13     1327.31     1487.15     28.84 o 
   5   1  13     1069.07     1026.13     22.77 o 
   6   1  13     1401.00     1542.95     30.17 o 
   7   1  13     2788.95     2798.31     47.04 o 
   8   1  13       19.02       12.95      5.05 o 
   9   1  13      474.75      458.75     13.25 o 
  10   1  13      106.41      132.26      7.95 o 
  11   1  13     4266.16     4414.49     61.05 o 
  12   1  13       16.73        9.78      5.45 o 
  13   1  13      303.93      262.40     13.42 o 
  14   1  13      170.61      182.86     11.85 o 
  15   1  13     1279.07     1334.87     59.10 o 
  16   1  13      170.33      179.43     23.96 o 
  17   1  13      575.56      633.53     42.82 o 
  18   1  13       74.38       62.69     30.04 o 
 -19   2  13      224.21      233.62     32.31 o 
 -18   2  13      563.57      527.89     42.36 o 
 -17   2  13      285.01      266.50     35.59 o 
 -16   2  13        4.97        2.30     12.39 o 
 -15   2  13       60.88       67.58     14.03 o 
 -14   2  13       35.94       46.89     14.50 o 
 -13   2  13      368.43      454.19     30.56 o 
 -12   2  13      963.06     1028.83     40.67 o 
 -11   2  13      668.22      678.43     26.85 o 
 -10   2  13       26.26       32.88      8.87 o 
  -9   2  13       62.74       62.27      7.89 o 
  -8   2  13     3512.53     3298.04     52.77 o 
  -7   2  13     2570.39     2531.56     42.63 o 
  -6   2  13      511.37      432.59     16.35 o 
  -5   2  13      333.90      344.33     12.00 o 
  -4   2  13     2428.34     2490.99     41.57 o 
  -3   2  13     1233.77     1241.94     24.82 o 
  -2   2  13      628.34      591.10     15.49 o 
  -1   2  13      482.19      515.43     14.43 o 
   0   2  13     5128.41     5146.16     75.22 o 
   1   2  13     1257.73     1289.91     31.14 o 
   2   2  13     1572.43     1462.38     28.11 o 
   3   2  13     1030.26      978.28     21.61 o 
   4   2  13     3032.27     3226.86     51.62 o 
   5   2  13     1011.44     1031.60     24.65 o 
   6   2  13     5619.68     5773.49     86.38 o 
   7   2  13     1046.83     1142.27     25.95 o 
   8   2  13       35.81       33.99      5.94 o 
   9   2  13     1742.51     1698.50     34.24 o 
  10   2  13       31.13       46.90      7.21 o 
  11   2  13      119.15      101.88     10.11 o 
  12   2  13        1.25        3.85      5.88 o 
  13   2  13      777.76      863.59     24.34 o 
  14   2  13      188.92      221.07     15.81 o 
  15   2  13       68.14       81.24     14.04 o 
  16   2  13     1323.01     1405.86     64.13 o 
  17   2  13      602.95      639.15     43.37 o 
  18   2  13        8.84       12.66     16.55 o 
  19   2  13       28.89       -4.18     16.35 o 
 -19   3  13       11.78       25.20     18.66 o 
 -18   3  13     1701.52     1714.07    107.74 o 
 -17   3  13       20.56       31.92     16.98 o 
 -16   3  13      546.34      550.91     40.81 o 
 -15   3  13       99.02       85.66     37.22 o 
 -14   3  13     2902.86     2907.07     82.52 o 
 -13   3  13       36.53       32.96     12.54 o 
 -12   3  13     3328.80     3339.56     88.61 o 
 -11   3  13      189.71      169.51     17.54 o 
 -10   3  13     2228.70     2300.03     55.90 o 
  -9   3  13      783.18      825.75     26.86 o 
  -8   3  13        1.39        6.37      5.36 o 
  -7   3  13     1060.18     1369.84     32.40 o 
  -6   3  13    10546.38    10503.54    143.83 o 
  -5   3  13       95.63      125.56      7.91 o 
  -4   3  13      404.04      369.82     12.73 o 
  -3   3  13     2639.80     2554.43     42.73 o 
  -2   3  13    10629.42    10765.26    146.62 o 
  -1   3  13     1806.15     1969.24     34.89 o 
   0   3  13     4452.06     4592.05     76.14 o 
   1   3  13     2258.32     2292.84     44.07 o 
   2   3  13     2569.30     2505.88     47.32 o 
   3   3  13      194.16      251.04     12.33 o 
   4   3  13     1980.29     1859.61     35.56 o 
   5   3  13     2891.29     2859.18     49.23 o 
   6   3  13     2720.35     2652.86     51.08 o 
   7   3  13        8.08       -0.27      4.92 o 
   8   3  13      596.78      584.73     18.37 o 
   9   3  13      419.03      363.85     14.94 o 
  10   3  13     7037.02     6801.52    111.36 o 
  11   3  13       56.66       45.41      8.42 o 
  12   3  13     1167.41     1267.03     33.04 o 
  13   3  13       83.51       84.68     12.72 o 
  14   3  13     2179.60     2187.29    203.73 o 
  15   3  13       50.23       54.81     17.77 o 
  16   3  13      492.96      566.15     41.78 o 
  17   3  13      406.65      423.29     37.99 o 
  18   3  13      988.72     1099.75     62.03 o 
 -19   4  13       79.73       74.44     32.00 o 
 -18   4  13      596.70      631.53     47.41 o 
 -17   4  13      208.12      230.02     30.43 o 
 -16   4  13     4538.56     4305.77    217.12 o 
 -15   4  13      214.74      224.84     45.38 o 
 -14   4  13     1483.51     1535.05     67.18 o 
 -13   4  13      137.38      135.95     21.18 o 
 -12   4  13     4399.99     4631.03    114.23 o 
 -11   4  13        1.18       12.02      9.41 o 
 -10   4  13     1556.50     1616.83     55.57 o 
  -9   4  13      200.23      239.01     14.83 o 
  -8   4  13     7689.20     7973.41    127.17 o 
  -7   4  13      362.29      378.82     15.74 o 
  -6   4  13     1526.07     1656.83     55.85 o 
  -5   4  13      587.96      583.55     18.70 o 
  -4   4  13     1416.07     1411.82     41.41 o 
  -3   4  13      218.11      235.54     12.09 o 
  -2   4  13       55.51       60.26      7.38 o 
  -1   4  13     1065.44     1034.58     26.14 o 
   0   4  13     5085.53     4898.24     81.58 o 
   1   4  13        5.78       -4.42      4.42 o 
   2   4  13      114.31      103.30      8.41 o 
   3   4  13      939.88      876.10     22.47 o 
   4   4  13     4811.83     4965.56     76.82 o 
   5   4  13     1154.54     1134.98     26.51 o 
   6   4  13      539.46      589.56     18.42 o 
   7   4  13     1206.72     1208.01     28.18 o 
   8   4  13     4015.92     3866.37     64.19 o 
   9   4  13      485.30      492.04     19.81 o 
  10   4  13     2269.36     2229.66     55.02 o 
  11   4  13       59.35       53.38     10.52 o 
  12   4  13     3153.00     3299.56    109.05 o 
  13   4  13      974.30     1020.35     45.59 o 
  14   4  13      736.55      826.06     49.62 o 
  15   4  13       30.91       42.68     17.53 o 
  16   4  13     3884.19     4092.95    139.08 o 
  17   4  13      149.71      103.04     34.28 o 
 -18   5  13     1589.91     1662.31     86.85 o 
 -17   5  13        9.07        5.42     15.46 o 
 -16   5  13      221.89      207.08     28.35 o 
 -15   5  13        1.50       17.52     15.80 o 
 -14   5  13     2716.34     2791.92    115.90 o 
 -13   5  13      104.01      132.94     27.75 o 
 -12   5  13      679.20      730.25     42.58 o 
 -11   5  13      305.18      272.32     26.19 o 
 -10   5  13     3789.57     3818.12     96.74 o 
  -9   5  13       52.83       32.09      8.50 o 
  -8   5  13      561.77      572.36     52.55 o 
  -7   5  13      168.01      168.01     11.53 o 
  -6   5  13     1867.03     1852.11     39.40 o 
  -5   5  13      510.39      575.95     19.59 o 
  -4   5  13     1710.93     1633.34     41.44 o 
  -3   5  13      174.76      198.54     13.90 o 
  -2   5  13      199.43      274.45     22.49 o 
  -1   5  13      707.15      740.28     33.27 o 
   0   5  13      871.54      858.97     28.10 o 
   1   5  13       36.74       21.51      6.65 o 
   2   5  13      906.51     1126.43     29.65 o 
   3   5  13       44.30       33.27      7.18 o 
   4   5  13        7.57        0.59      5.37 o 
   5   5  13       62.12       28.97      7.68 o 
   6   5  13     3055.77     3018.71     59.51 o 
   7   5  13      328.42      287.77     17.57 o 
   8   5  13      553.53      531.75     23.65 o 
   9   5  13      679.96      705.98     27.81 o 
  10   5  13     2296.43     2301.29     91.42 o 
  11   5  13      382.07      377.09     28.24 o 
  12   5  13      469.37      482.31     31.53 o 
  13   5  13       30.36       12.03     14.22 o 
  14   5  13     1543.53     1542.92     66.73 o 
  15   5  13      168.00      187.60     22.26 o 
  16   5  13      461.73      554.38     96.31 o 
 -17   6  13      268.88      254.66     51.59 o 
 -16   6  13      435.00      351.30     56.16 o 
 -15   6  13     1509.29     1503.15    109.05 o 
 -14   6  13      370.31      378.07     55.50 o 
 -13   6  13       20.73        6.53     20.90 o 
 -12   6  13      160.61      145.61     37.22 o 
 -11   6  13     1674.37     1690.56    105.78 o 
 -10   6  13     1189.97     1197.86     56.16 o 
  -9   6  13      428.90      470.52     41.47 o 
  -8   6  13      720.82      767.91     32.25 o 
  -7   6  13     2217.14     2314.94     52.85 o 
  -6   6  13       77.93       83.63     10.81 o 
  -5   6  13      403.19      285.54     14.90 o 
  -4   6  13      324.46      367.96     16.61 o 
  -3   6  13     1262.98     1383.97     40.45 o 
  -2   6  13      336.59      331.62     16.05 o 
  -1   6  13      757.62      713.60     23.41 o 
   0   6  13     1028.43     1067.18     26.76 o 
   1   6  13        9.20       10.12      6.33 o 
   2   6  13      504.61      446.27     17.71 o 
   3   6  13      771.15      767.20     24.65 o 
   4   6  13       55.86       41.94      8.41 o 
   5   6  13     1582.71     1566.70     43.37 o 
   6   6  13      504.62      528.71     30.54 o 
   7   6  13      814.55      746.27     25.69 o 
   8   6  13      950.63      914.64     43.51 o 
   9   6  13     1919.11     1875.87     54.81 o 
  10   6  13       31.39        8.23     10.06 o 
  11   6  13      110.11       88.95     14.41 o 
  12   6  13      177.87      157.94     17.78 o 
  13   6  13     1066.74     1147.66     42.60 o 
  14   6  13      156.42      118.50     27.43 o 
  15   6  13      118.48      117.08     20.66 o 
 -16   7  13       27.30       18.28     30.04 o 
 -15   7  13      542.56      555.03     67.91 o 
 -14   7  13       56.27       46.36     32.00 o 
 -13   7  13     4618.00     4908.43    227.24 o 
 -12   7  13      138.41      159.33     39.83 o 
 -11   7  13      325.04      321.26     47.67 o 
 -10   7  13       22.63       12.06     13.53 o 
  -9   7  13     5563.29     5771.28    207.32 o 
  -8   7  13      202.86      247.01     34.28 o 
  -7   7  13      686.97      813.07     35.63 o 
  -6   7  13       19.62        9.95      8.73 o 
  -5   7  13     3289.95     3664.82     76.17 o 
  -4   7  13      118.98      148.13     13.88 o 
  -3   7  13      394.05      407.53     20.95 o 
  -2   7  13       70.04      106.57     11.54 o 
  -1   7  13     1396.42     1412.58     46.84 o 
   0   7  13       16.13       29.77      7.69 o 
   1   7  13      747.93      750.19     22.82 o 
   2   7  13      556.21      490.87     18.89 o 
   3   7  13     2254.40     2291.28     45.50 o 
   4   7  13       76.19       60.30     10.24 o 
   5   7  13       80.37       73.52     11.02 o 
   6   7  13       11.64       21.49     11.32 o 
   7   7  13     4896.25     4670.00    106.96 o 
   8   7  13       71.63       62.96     13.33 o 
   9   7  13     1145.64     1203.98     43.23 o 
  10   7  13      203.92      192.12     19.20 o 
  11   7  13     3358.17     3277.80     83.33 o 
  12   7  13      532.89      554.08     30.16 o 
  13   7  13      466.94      546.63     55.83 o 
  14   7  13       55.05       23.74     18.86 o 
  15   7  13     1862.56     1966.11    105.78 o 
 -14   8  13       17.36       35.91     31.34 o 
 -13   8  13      161.47      164.55     43.10 o 
 -12   8  13       78.92       81.62     33.30 o 
 -11   8  13     3752.29     3762.46    188.06 o 
 -10   8  13      242.03      335.60     73.13 o 
  -9   8  13      166.56      209.62     24.64 o 
  -8   8  13      218.24      276.18     32.98 o 
  -7   8  13     2754.20     2711.02    138.40 o 
  -6   8  13      621.76      728.24     31.68 o 
  -5   8  13     1090.22     1096.59     39.49 o 
  -4   8  13      115.61       97.82     12.87 o 
  -3   8  13     4259.19     4257.13     87.25 o 
  -2   8  13        1.09        1.43      9.42 o 
  -1   8  13      959.35      910.99     25.72 o 
   0   8  13       75.26      114.77     10.87 o 
   1   8  13     3021.34     3005.61     62.88 o 
   2   8  13      305.95      344.30     18.12 o 
   3   8  13        3.60       -3.25      7.58 o 
   4   8  13      141.37      132.48     17.18 o 
   5   8  13     1909.97     1903.52     57.79 o 
   6   8  13      163.05      154.13     19.08 o 
   7   8  13      663.72      603.18     31.22 o 
   8   8  13       35.84       42.19     13.20 o 
   9   8  13     2737.00     2747.68     74.62 o 
  10   8  13      164.48      148.45     18.24 o 
  11   8  13      553.75      541.21     30.49 o 
  12   8  13       21.63       31.16     21.74 o 
  13   8  13     1628.82     1607.63     94.68 o 
  14   8  13      114.05      138.43     35.91 o 
  15   8  13       82.49       71.83     32.00 o 
 -13   9  13      334.25      306.25     55.50 o 
 -12   9  13      161.48      195.24     45.06 o 
 -11   9  13      317.40      287.31     50.93 o 
 -10   9  13      206.25      243.75     60.07 o 
  -9   9  13      621.05      635.30     65.62 o 
  -8   9  13      276.34      229.00     45.38 o 
  -7   9  13      201.06      190.37     34.93 o 
  -6   9  13        1.28       11.51     10.16 o 
  -5   9  13     1929.19     2101.33     60.92 o 
  -4   9  13      174.74      232.97     22.50 o 
  -3   9  13       16.76       25.75     11.94 o 
  -2   9  13       10.85       12.45      9.21 o 
  -1   9  13      850.80      887.26     38.36 o 
   0   9  13        0.50       -5.36      9.35 o 
   1   9  13      881.74      861.69     28.68 o 
   2   9  13       18.92        3.36      9.62 o 
   3   9  13      991.94     1011.24     40.80 o 
   4   9  13      169.72      147.92     18.30 o 
   5   9  13       52.05       37.33     13.26 o 
   6   9  13      193.73      154.47     19.33 o 
   7   9  13     1815.80     1722.08     76.84 o 
   8   9  13       16.61       18.16     12.84 o 
   9   9  13        1.83        0.58     10.91 o 
  10   9  13       73.39       62.96     15.16 o 
  11   9  13       74.78      100.12     33.95 o 
  12   9  13        0.49       16.32     26.12 o 
  13   9  13      125.73      126.68     35.91 o 
  14   9  13       33.77       61.38     31.34 o 
  15   9  13      348.16      388.52     50.93 o 
 -11  10  13       18.63       -0.65     26.77 o 
 -10  10  13      370.72      362.37     33.93 o 
  -9  10  13        5.10        5.56     15.34 o 
  -8  10  13      213.64      221.07     27.12 o 
  -7  10  13       85.30       85.57     20.23 o 
  -6  10  13       25.79       19.48     12.95 o 
  -5  10  13      146.16      126.42     17.27 o 
  -4  10  13     1312.06     1270.13     86.98 o 
  -3  10  13      277.81      301.81     53.90 o 
  -2  10  13     1685.91     1714.88     56.24 o 
  -1  10  13      491.52      503.12     48.09 o 
   0  10  13     1169.33     1250.63     47.15 o 
   1  10  13      857.55      910.92     39.88 o 
   2  10  13      440.08      481.04     29.99 o 
   3  10  13        3.13       12.17     11.71 o 
   4  10  13      424.06      412.52     28.67 o 
   5  10  13        4.45      -10.64     10.64 o 
   6  10  13      209.72      167.22     20.57 o 
   7  10  13       76.70      123.30     19.01 o 
   8  10  13     1020.82      926.15     41.82 o 
   9  10  13       58.24       34.93     24.49 o 
  10  10  13      217.79      241.47     27.52 o 
  11  10  13       21.14       42.39     31.34 o 
  12  10  13      956.01      948.12     75.09 o 
 -10  11  13     2149.29     2410.14    117.54 o 
  -9  11  13       66.22       80.32     28.73 o 
  -8  11  13      402.95      348.69     44.40 o 
  -7  11  13       14.05       -9.14     15.22 o 
  -6  11  13     2000.60     2131.36    205.69 o 
  -5  11  13      116.58      104.96     17.73 o 
  -4  11  13      375.28      446.37     29.55 o 
  -3  11  13        1.01       -2.86     11.81 o 
  -2  11  13     2010.21     2017.22     88.08 o 
  -1  11  13        5.55       -2.53     12.16 o 
   0  11  13      192.17      239.64     23.16 o 
   1  11  13       18.41        3.13     12.43 o 
   2  11  13     2759.25     2712.65    113.08 o 
   3  11  13       20.77       28.09     14.74 o 
   4  11  13     1013.42      953.18     43.15 o 
   5  11  13        1.76       24.33     13.57 o 
   6  11  13     1567.57     1519.07     65.52 o 
   7  11  13       78.14       85.99     21.64 o 
   8  11  13     1101.02     1147.96     56.49 o 
   9  11  13      175.98      187.06     58.44 o 
  10  11  13     1170.25     1259.59     79.66 o 
  -8  12  13     1557.78     1650.73     97.29 o 
  -7  12  13        0.94       -4.57     20.90 o 
  -6  12  13      164.26      208.30     37.87 o 
  -5  12  13      122.30      175.00     39.83 o 
  -4  12  13     1394.54     1420.47     61.58 o 
  -3  12  13      219.56      266.41     28.83 o 
  -2  12  13      290.73      332.99     46.36 o 
  -1  12  13       34.33       56.16     18.47 o 
   0  12  13     1498.88     1528.81     66.03 o 
   1  12  13       61.34      101.71     22.57 o 
   2  12  13      602.30      669.81     44.08 o 
   3  12  13        0.02        9.40     15.68 o 
   4  12  13      653.82      776.88     46.78 o 
   5  12  13       21.49       11.10     22.85 o 
 -18   0  14     3182.34     3334.10    169.12 o 
 -16   0  14       69.05      120.80     33.30 o 
 -14   0  14     5600.22     5936.47    169.20 o 
 -12   0  14       39.72       63.35     19.26 o 
 -10   0  14     7467.12     7674.63    284.70 o 
  -8   0  14      179.56      222.36     14.42 o 
  -6   0  14     4609.84     4823.96    102.08 o 
  -4   0  14      387.07      464.23     19.79 o 
  -2   0  14     9376.33     9696.96    188.38 o 
   0   0  14     2901.62     2588.18     60.98 o 
   2   0  14     3554.56     3376.46     76.14 o 
   4   0  14     3566.49     3494.90     78.89 o 
   6   0  14     1431.62     1629.35     45.31 o 
   8   0  14     1326.02     1433.46     42.73 o 
  10   0  14     6907.98     6844.27    143.30 o 
  12   0  14      808.42      914.46     29.35 o 
  14   0  14     2800.57     2986.07    118.84 o 
 -19   1  14        2.38      -11.55     15.05 o 
 -18   1  14        1.37        3.90     16.35 o 
 -17   1  14      270.25      285.77     48.97 o 
 -16   1  14     2985.16     2939.32    106.19 o 
 -15   1  14       50.72       60.96     24.42 o 
 -14   1  14      204.78      264.49     22.46 o 
 -13   1  14      220.78      190.07     16.40 o 
 -12   1  14     4966.17     5219.75    106.56 o 
 -11   1  14       31.42       23.00      9.32 o 
 -10   1  14     1474.70     1582.05     52.87 o 
  -9   1  14      104.00      119.39     12.52 o 
  -8   1  14     5763.53     6289.74     96.18 o 
  -7   1  14      107.41      138.74      8.43 o 
  -6   1  14       69.62       98.29      7.29 o 
  -5   1  14     2562.66     2513.85     42.55 o 
  -4   1  14     1072.06     1301.98     26.19 o 
  -3   1  14      276.93      261.16     10.66 o 
  -2   1  14      163.83      144.49     10.30 o 
  -1   1  14      922.82      836.71     19.79 o 
   0   1  14     3140.79     3141.06     50.27 o 
   1   1  14       58.22       39.88      5.38 o 
   2   1  14     4276.13     4217.09     64.59 o 
   3   1  14      138.24      135.46      9.74 o 
   4   1  14     2706.76     2806.57     52.25 o 
   5   1  14        6.11        3.39      4.18 o 
   6   1  14      170.16      195.95     10.17 o 
   7   1  14      212.06      242.85     11.49 o 
   8   1  14     8131.30     7995.01    114.46 o 
   9   1  14      657.49      745.34     20.58 o 
  10   1  14       15.80        6.93      6.36 o 
  11   1  14      188.10      192.74     12.81 o 
  12   1  14     1533.76     1494.55     32.98 o 
  13   1  14       26.66       27.38      7.88 o 
  14   1  14      220.49      234.89     14.70 o 
  15   1  14      167.14      176.88     21.26 o 
  16   1  14     2052.40     2060.36    121.78 o 
 -19   2  14     1124.86     1248.81     67.29 o 
 -18   2  14      173.53      150.17     27.93 o 
 -17   2  14      124.40      156.60     26.12 o 
 -16   2  14      199.51      243.95     47.99 o 
 -15   2  14     1485.40     1523.00     68.89 o 
 -14   2  14      486.90      492.67     42.25 o 
 -13   2  14      399.04      408.76     26.59 o 
 -12   2  14      121.05       90.42     14.81 o 
 -11   2  14      667.67      767.49     29.22 o 
 -10   2  14      620.78      638.90     26.12 o 
  -9   2  14     1059.09     1102.19     39.11 o 
  -8   2  14     1755.05     1900.25     46.44 o 
  -7   2  14      217.88      234.35     12.07 o 
  -6   2  14       71.61      128.51      8.23 o 
  -5   2  14      328.27      236.80     13.93 o 
  -4   2  14      426.35      407.77     13.45 o 
  -3   2  14       39.52       47.52      6.62 o 
  -2   2  14     1138.46     1273.51     25.89 o 
  -1   2  14        7.85        7.20      4.01 o 
   0   2  14      106.21      108.34      7.46 o 
   1   2  14      133.88      129.64      8.27 o 
   2   2  14     4096.71     4233.84     64.84 o 
   3   2  14      505.48      452.28     15.25 o 
   4   2  14     1699.33     1786.84     37.59 o 
   5   2  14       65.71       76.75      8.05 o 
   6   2  14     1217.92     1299.11     30.87 o 
   7   2  14     1872.33     1812.88     35.96 o 
   8   2  14        0.16       -0.46      4.63 o 
   9   2  14     1887.93     1977.40     39.04 o 
  10   2  14     2383.47     2349.08     46.92 o 
  11   2  14      762.70      729.64     23.76 o 
  12   2  14      366.78      358.51     23.90 o 
  13   2  14      955.64      961.25     31.08 o 
  14   2  14      616.82      637.08     25.17 o 
  15   2  14     1320.44     1486.35     85.92 o 
  16   2  14      131.70      146.84     23.31 o 
  17   2  14      278.75      261.31     29.92 o 
  18   2  14      421.11      433.42     38.55 o 
 -19   3  14     1205.09     1254.37     92.72 o 
 -18   3  14        2.72        7.00     15.22 o 
 -17   3  14     1441.55     1371.01     68.22 o 
 -16   3  14      227.11      184.38     28.40 o 
 -15   3  14     2068.67     2029.76     82.60 o 
 -14   3  14       10.17       11.10     13.29 o 
 -13   3  14     2435.72     2508.26    103.93 o 
 -12   3  14      270.34      275.98     22.16 o 
 -11   3  14     1409.05     1380.16     49.15 o 
 -10   3  14      547.61      548.17     33.93 o 
  -9   3  14    10032.17    10511.27    180.68 o 
  -8   3  14     1824.11     1810.70     39.35 o 
  -7   3  14      498.78      593.77     20.15 o 
  -6   3  14       77.16      104.62     11.41 o 
  -5   3  14     6333.52     6609.22     96.71 o 
  -4   3  14        1.58       15.20      4.82 o 
  -3   3  14      784.56      823.72     19.90 o 
  -2   3  14      529.55      523.85     15.39 o 
  -1   3  14     6044.31     6334.52    100.69 o 
   0   3  14     1556.66     1674.48     35.76 o 
   1   3  14      225.07      256.74     13.77 o 
   2   3  14     1497.62     1438.53     32.57 o 
   3   3  14     7162.27     7199.71    113.87 o 
   4   3  14       64.47       59.48      7.91 o 
   5   3  14      919.85      972.05     24.97 o 
   6   3  14      541.83      505.89     17.15 o 
   7   3  14     5687.57     5551.18     85.71 o 
   8   3  14      126.47      153.97     10.68 o 
   9   3  14     2192.94     2046.41     40.66 o 
  10   3  14      103.44      111.25     10.88 o 
  11   3  14     1342.76     1341.77     34.92 o 
  12   3  14      346.84      323.50     20.70 o 
  13   3  14      110.40      111.17     14.29 o 
  14   3  14       84.75       88.37     14.57 o 
  15   3  14     1799.64     1783.74     74.56 o 
  16   3  14        0.13        7.22     15.22 o 
  17   3  14      402.79      368.92     36.24 o 
  18   3  14       21.15       14.37     17.55 o 
 -19   4  14      698.86      755.49     73.13 o 
 -18   4  14       55.22       75.09     23.51 o 
 -17   4  14      634.39      667.30     48.16 o 
 -16   4  14        1.07       13.06     23.18 o 
 -15   4  14     1483.57     1660.57    138.10 o 
 -14   4  14       41.96       49.40     18.33 o 
 -13   4  14     2015.84     2092.95    142.02 o 
 -12   4  14       16.65       22.00     13.94 o 
 -11   4  14     3120.76     3189.63    137.94 o 
 -10   4  14       10.47       -4.14      8.42 o 
  -9   4  14      790.46      826.38     27.59 o 
  -8   4  14       23.88       29.83      7.26 o 
  -7   4  14    11249.38    11276.27    205.04 o 
  -6   4  14       92.22      119.00      9.85 o 
  -5   4  14     1117.58     1116.27     34.68 o 
  -4   4  14      494.13      514.53     22.05 o 
  -3   4  14    12149.56    12428.49    208.52 o 
  -2   4  14      157.77      199.28     11.63 o 
  -1   4  14      757.30      814.39     23.34 o 
   0   4  14      394.98      295.08     14.30 o 
   1   4  14    11741.51    11376.15    171.93 o 
   2   4  14       57.24       70.27      8.66 o 
   3   4  14     2423.63     2596.06     46.74 o 
   4   4  14       20.78       18.94      6.22 o 
   5   4  14     2578.22     2681.46     54.56 o 
   6   4  14      219.66      173.14     11.09 o 
   7   4  14      321.49      347.21     15.08 o 
   8   4  14        4.63        0.64      6.92 o 
   9   4  14     4768.24     4910.06     86.64 o 
  10   4  14       85.18      124.25     11.76 o 
  11   4  14      535.71      566.75     46.36 o 
  12   4  14       51.62       58.93     14.61 o 
  13   4  14     1551.17     1433.40     56.75 o 
  14   4  14      206.25      212.16     28.86 o 
  15   4  14        1.19       -4.04     14.96 o 
  16   4  14      180.30      220.84     28.83 o 
  17   4  14     1678.36     1734.60     78.48 o 
 -18   5  14       15.67       24.16     26.77 o 
 -17   5  14      769.42      784.52     52.71 o 
 -16   5  14      236.81      301.70     58.11 o 
 -15   5  14      241.63      259.42     30.77 o 
 -14   5  14        0.82        8.42     13.83 o 
 -13   5  14     1190.63     1193.58     58.38 o 
 -12   5  14        0.20       -9.65     11.05 o 
 -11   5  14      435.06      412.82     31.97 o 
 -10   5  14       76.09      103.82     29.38 o 
  -9   5  14     2532.25     2715.08     83.28 o 
  -8   5  14        1.67        1.80      8.02 o 
  -7   5  14       84.82      139.60     11.30 o 
  -6   5  14       67.89       88.79      9.53 o 
  -5   5  14     2736.18     2737.79     57.79 o 
  -4   5  14        8.24       11.52      6.77 o 
  -3   5  14     1611.74     1848.46     46.04 o 
  -2   5  14      224.41      218.37     22.70 o 
  -1   5  14     7443.18     7457.83    196.74 o 
   0   5  14      214.29      183.18     14.26 o 
   1   5  14     3291.88     3364.98     71.37 o 
   2   5  14      387.72      507.56     34.63 o 
   3   5  14     1057.12     1076.14     29.62 o 
   4   5  14     1785.05     1892.34     42.89 o 
   5   5  14      554.88      535.25     20.64 o 
   6   5  14      251.38      243.38     17.61 o 
   7   5  14     1394.37     1391.21     40.52 o 
   8   5  14      666.24      661.77     26.89 o 
   9   5  14      142.11      123.98     27.43 o 
  10   5  14       26.02       40.66     21.87 o 
  11   5  14     1427.96     1478.52     58.52 o 
  12   5  14       21.13       22.73     12.44 o 
  13   5  14       33.89       32.21     13.64 o 
  14   5  14      166.42      191.25     27.79 o 
  15   5  14     1050.01     1147.75     48.45 o 
  16   5  14      198.66      233.10     31.39 o 
 -16   6  14       83.84       67.91     34.61 o 
 -15   6  14      184.85      198.51     45.06 o 
 -14   6  14      437.71      389.17     56.81 o 
 -13   6  14       10.67       15.02     23.51 o 
 -12   6  14       31.40       13.71     22.20 o 
 -11   6  14      530.49      424.44     54.20 o 
 -10   6  14      831.86      796.63     69.87 o 
  -9   6  14      433.64      455.57     30.31 o 
  -8   6  14     1068.41     1005.61     40.32 o 
  -7   6  14      706.07      664.73     25.48 o 
  -6   6  14     1666.05     1666.69     71.81 o 
  -5   6  14      995.66      989.60     53.58 o 
  -4   6  14      798.76      677.76     22.66 o 
  -3   6  14      105.46       96.76     11.02 o 
  -2   6  14     1843.07     1753.47     43.92 o 
  -1   6  14      518.79      568.20     21.16 o 
   0   6  14       41.63       60.38      9.50 o 
   1   6  14      293.54      311.00     16.28 o 
   2   6  14     2573.42     2620.31     54.62 o 
   3   6  14      399.14      352.93     20.93 o 
   4   6  14     1302.18     1321.58     34.86 o 
   5   6  14      457.75      542.46     23.92 o 
   6   6  14     1155.13     1157.27     36.71 o 
   7   6  14      384.47      399.30     29.33 o 
   8   6  14       40.35       46.53     13.63 o 
   9   6  14      624.06      659.42     38.92 o 
  10   6  14     1559.44     1543.34     49.90 o 
  11   6  14        9.19       -9.27      9.27 o 
  12   6  14        0.69       -4.75     10.43 o 
  13   6  14      217.78      220.54     21.19 o 
  14   6  14      637.87      514.34     59.09 o 
  15   6  14        4.11        3.94     14.30 o 
 -15   7  14       46.22       75.75     33.95 o 
 -14   7  14      139.62      111.66     37.87 o 
 -13   7  14      102.96      127.33     37.87 o 
 -12   7  14     3713.31     3620.76    184.14 o 
 -11   7  14      101.96       97.95     34.61 o 
 -10   7  14      380.04      406.80     53.54 o 
  -9   7  14      225.85      189.70     23.07 o 
  -8   7  14     5984.01     5990.63    313.76 o 
  -7   7  14       10.66        5.81     11.07 o 
  -6   7  14      673.54      608.03     28.17 o 
  -5   7  14      148.37      134.33     20.59 o 
  -4   7  14     5891.00     5603.44    107.28 o 
  -3   7  14       46.85       47.46      9.17 o 
  -2   7  14      426.58      467.22     23.34 o 
  -1   7  14      279.69      226.38     15.12 o 
   0   7  14     5353.10     5208.93     91.55 o 
   1   7  14       18.72       17.71      7.49 o 
   2   7  14       79.28       79.25      9.88 o 
   3   7  14      215.29      207.28     14.77 o 
   4   7  14     2895.83     2908.58     61.75 o 
   5   7  14       66.09       72.23     15.60 o 
   6   7  14      698.90      695.18     41.15 o 
   7   7  14        9.27        0.05     10.11 o 
   8   7  14     2067.13     1968.70     59.10 o 
   9   7  14       22.32       25.40     16.45 o 
  10   7  14      387.57      360.15     25.07 o 
  11   7  14      250.04      294.77     23.75 o 
  12   7  14      817.94      865.05     38.07 o 
  13   7  14       58.79       57.05     21.90 o 
  14   7  14      236.38      209.61     41.79 o 
  15   7  14       10.56        8.49     26.12 o 
 -14   8  14     1797.57     1837.48    127.33 o 
 -13   8  14        3.85      -11.75     20.90 o 
 -12   8  14      109.35       60.73     32.65 o 
 -11   8  14       64.49       43.75     28.08 o 
 -10   8  14     5648.43     5699.84    204.38 o 
  -9   8  14        7.07        7.81     13.01 o 
  -8   8  14      129.98      142.39     21.12 o 
  -7   8  14        6.54       25.68     14.28 o 
  -6   8  14     7230.43     7112.61    149.12 o 
  -5   8  14       43.86       57.29     12.74 o 
  -4   8  14      262.34      300.35     21.78 o 
  -3   8  14      395.33      380.21     21.57 o 
  -2   8  14     2235.24     2326.33     66.26 o 
  -1   8  14      228.15      209.94     15.13 o 
   0   8  14      338.74      308.18     15.89 o 
   1   8  14        9.92       20.50      8.32 o 
   2   8  14     1406.73     1345.56     36.88 o 
   3   8  14     1357.06     1434.96     49.08 o 
   4   8  14      943.12      936.49     48.36 o 
   5   8  14       92.76       86.06     15.65 o 
   6   8  14     3138.46     3138.06     82.33 o 
   7   8  14       16.81       39.04     13.54 o 
   8   8  14      928.17      831.09     54.29 o 
   9   8  14        8.77        0.00     13.85 o 
  10   8  14     1113.19     1062.89     42.59 o 
  11   8  14        4.21        0.24     11.04 o 
  12   8  14      352.86      365.07     26.77 o 
  13   8  14       97.18       28.08     28.73 o 
  14   8  14     1127.57     1198.87     82.93 o 
  15   8  14       17.38       18.94     26.12 o 
 -12   9  14     1089.00     1315.75    105.78 o 
 -11   9  14        0.25      -13.06     23.51 o 
 -10   9  14       36.40       26.63     16.41 o 
  -9   9  14      145.26      145.43     31.67 o 
  -8   9  14      769.36      773.97     44.83 o 
  -7   9  14        3.28        7.71     13.01 o 
  -6   9  14        3.14        5.32      9.64 o 
  -5   9  14        2.89       18.92     11.17 o 
  -4   9  14      908.66      889.30     37.34 o 
  -3   9  14      204.37      200.58     21.98 o 
  -2   9  14        5.33        2.40     18.73 o 
  -1   9  14      473.56      440.03     43.69 o 
   0   9  14     1576.86     1497.86     51.22 o 
   1   9  14      171.26      201.17     20.52 o 
   2   9  14      238.19      252.93     22.56 o 
   3   9  14      216.01      171.71     19.65 o 
   4   9  14      523.26      545.16     50.00 o 
   5   9  14      198.15      168.77     19.83 o 
   6   9  14      408.72      361.83     26.50 o 
   7   9  14       80.29       63.84     15.65 o 
   8   9  14      772.23      754.66     36.80 o 
   9   9  14      184.20      240.77     22.93 o 
  10   9  14      567.49      517.15     31.49 o 
  11   9  14       54.01       66.22     18.66 o 
  12   9  14      856.20      985.43     49.27 o 
  13   9  14      154.20      129.94     36.57 o 
  14   9  14       35.96       73.79     32.00 o 
  -9  10  14      802.28      933.40     52.19 o 
  -8  10  14        0.03      -13.28     13.28 o 
  -7  10  14      528.03      590.36     58.11 o 
  -6  10  14      206.75      175.21     25.48 o 
  -5  10  14      273.50      307.57     24.03 o 
  -4  10  14      104.26      122.05     23.69 o 
  -3  10  14      225.46      249.73     22.98 o 
  -2  10  14       46.25       17.16     12.29 o 
  -1  10  14      165.01      164.34     20.01 o 
   0  10  14        1.37       -6.74     11.55 o 
   1  10  14      491.20      462.22     31.99 o 
   2  10  14      248.72      245.10     34.38 o 
   3  10  14        3.64       14.49     12.55 o 
   4  10  14        4.05       -5.34     11.57 o 
   5  10  14      620.08      692.33     36.44 o 
   6  10  14      569.49      550.66     33.35 o 
   7  10  14      505.38      529.63     36.77 o 
   8  10  14       10.98       -5.14     14.01 o 
   9  10  14      564.32      642.46     41.53 o 
  10  10  14      345.93      378.36     33.37 o 
  11  10  14      111.12      145.79     23.22 o 
  -9  11  14     1966.50     2164.62    111.01 o 
  -8  11  14       13.90       -5.22     21.55 o 
  -7  11  14      593.79      669.30     59.42 o 
  -6  11  14       14.31       20.90     24.81 o 
  -5  11  14     1827.63     1853.24     77.44 o 
  -4  11  14        2.15       -9.51     19.46 o 
  -3  11  14      584.11      539.92     38.92 o 
  -2  11  14       75.10       59.38     16.01 o 
  -1  11  14     1569.26     1653.81     57.94 o 
   0  11  14       43.65       66.87     16.41 o 
   1  11  14      173.12      210.08     27.13 o 
   2  11  14      134.14      118.19     19.52 o 
   3  11  14     1470.27     1506.14     64.81 o 
   4  11  14       65.87       68.22     19.99 o 
   5  11  14       96.39       70.09     20.05 o 
   6  11  14        1.91       -8.75     13.76 o 
   7  11  14     1974.79     1848.20     74.27 o 
   8  11  14        1.50       14.60     17.56 o 
   9  11  14      275.85      284.05     41.79 o 
  -5  12  14      263.12      306.90     45.06 o 
  -4  12  14        2.33       12.60     15.46 o 
  -3  12  14     1236.54     1266.30     77.70 o 
  -2  12  14       45.52       85.67     20.72 o 
  -1  12  14      159.34      223.32     27.66 o 
   0  12  14        8.49       40.20     17.77 o 
   1  12  14     1689.79     1736.61     71.79 o 
   2  12  14        0.94       12.87     16.15 o 
   3  12  14      392.53      364.36     47.67 o 
 -19   0  15        0.21        5.22     24.16 o 
 -17   0  15     3064.97     3104.25    159.98 o 
 -15   0  15       11.68       62.03     25.47 o 
 -13   0  15     3747.55     3685.61    117.72 o 
 -11   0  15      334.06      377.27     30.47 o 
  -9   0  15     2898.69     2838.83     92.34 o 
  -7   0  15     1051.84     1025.89     33.16 o 
  -5   0  15     9218.84     8582.78    169.97 o 
  -3   0  15       66.96       49.18      8.44 o 
  -1   0  15    12445.28    11445.60    220.86 o 
   1   0  15      984.22     1019.88     34.00 o 
   3   0  15     4472.22     4452.62     96.84 o 
   5   0  15      977.02      833.40     29.89 o 
   7   0  15    13380.72    13401.25    259.33 o 
   9   0  15      445.37      452.65     23.66 o 
  11   0  15     1707.05     1799.39     45.52 o 
  13   0  15     1700.43     1663.52     61.80 o 
  15   0  15      550.78      610.53     46.36 o 
 -19   1  15     1320.53     1319.67     98.60 o 
 -18   1  15      406.99      486.69     65.95 o 
 -17   1  15       21.29       50.02     19.38 o 
 -16   1  15        5.08       -6.00     16.32 o 
 -15   1  15     2672.28     2854.89    103.19 o 
 -14   1  15       97.97      124.51     17.46 o 
 -13   1  15      275.76      280.09     22.62 o 
 -12   1  15      409.21      449.68     23.80 o 
 -11   1  15     3716.15     3688.52     81.58 o 
 -10   1  15       46.64       22.30     10.06 o 
  -9   1  15       37.88       17.27     10.27 o 
  -8   1  15        9.81       26.52      8.59 o 
  -7   1  15     2337.94     2135.65     39.44 o 
  -6   1  15      705.84      682.40     18.10 o 
  -5   1  15      420.13      469.12     14.92 o 
  -4   1  15      630.54      536.83     15.79 o 
  -3   1  15     7025.41     6614.97     95.40 o 
  -2   1  15        3.42        2.94      3.76 o 
  -1   1  15     1559.50     1595.01     33.24 o 
   0   1  15      936.55      964.25     22.15 o 
   1   1  15    11982.68    11884.85    161.77 o 
   2   1  15       29.77       47.50      6.15 o 
   3   1  15       84.07       71.60      6.94 o 
   4   1  15      948.37      994.93     23.22 o 
   5   1  15     2207.93     2272.00     41.05 o 
   6   1  15       11.69        6.23      4.83 o 
   7   1  15      336.69      332.47     13.82 o 
   8   1  15      113.43      110.18     10.50 o 
   9   1  15     2934.15     2947.20     72.76 o 
  10   1  15       40.89       36.99      8.07 o 
  11   1  15     1418.17     1341.85     33.95 o 
  12   1  15        1.46       -0.79      6.49 o 
  13   1  15     1467.81     1493.89     42.73 o 
  14   1  15        5.32        8.08      7.85 o 
  15   1  15      286.50      282.29     37.55 o 
 -19   2  15        0.53      -13.71     21.55 o 
 -18   2  15      249.31      232.94     31.85 o 
 -17   2  15      366.67      334.23     35.47 o 
 -16   2  15      779.09      862.10     57.14 o 
 -15   2  15      257.11      244.01     29.16 o 
 -14   2  15      127.61      136.09     22.61 o 
 -13   2  15     1345.75     1361.43     50.55 o 
 -12   2  15      674.55      696.91     34.31 o 
 -11   2  15       12.97       11.25      9.14 o 
 -10   2  15      350.31      338.32     20.02 o 
  -9   2  15      664.69      640.62     26.66 o 
  -8   2  15      501.85      428.87     17.42 o 
  -7   2  15      691.55      669.76     19.05 o 
  -6   2  15     5961.04     6002.79     88.42 o 
  -5   2  15     1978.28     1774.82     33.71 o 
  -4   2  15      627.67      578.17     20.10 o 
  -3   2  15      127.02       86.78      7.38 o 
  -2   2  15     1250.89     1336.05     27.41 o 
  -1   2  15       39.42       43.65      6.57 o 
   0   2  15     1160.24     1121.31     24.44 o 
   1   2  15      997.81      914.90     21.68 o 
   2   2  15      554.14      577.37     21.01 o 
   3   2  15      324.80      304.06     14.09 o 
   4   2  15       18.78       65.23     10.64 o 
   5   2  15       78.71       60.78      8.14 o 
   6   2  15     2702.20     2524.86     49.74 o 
   7   2  15      943.18      938.23     26.18 o 
   8   2  15     1696.66     1651.10     37.52 o 
   9   2  15        1.16       -5.33      5.33 o 
  10   2  15      337.60      331.97     15.19 o 
  11   2  15      602.58      599.62     22.16 o 
  12   2  15       64.71       64.33     11.91 o 
  13   2  15      269.36      260.94     19.70 o 
  14   2  15       19.77        7.81      8.06 o 
  15   2  15      233.12      188.60     19.13 o 
  16   2  15       41.63       46.29     17.74 o 
  17   2  15      153.83      204.98     28.26 o 
 -18   3  15      395.77      367.80     38.58 o 
 -17   3  15       12.39        2.38     15.69 o 
 -16   3  15     2227.47     2318.42     93.45 o 
 -15   3  15      162.81      109.77     30.36 o 
 -14   3  15      768.33      817.27     75.75 o 
 -13   3  15       55.75       83.71     18.23 o 
 -12   3  15     2845.86     2995.76     84.12 o 
 -11   3  15       13.04       13.46     10.53 o 
 -10   3  15     1905.61     1930.56     51.32 o 
  -9   3  15      615.70      613.60     25.88 o 
  -8   3  15     2849.81     2894.26     69.97 o 
  -7   3  15        6.76       -1.15      5.22 o 
  -6   3  15      966.50      892.41     22.04 o 
  -5   3  15     1796.30     1972.40     36.66 o 
  -4   3  15     2469.88     2532.02     43.81 o 
  -3   3  15        2.17       14.37      5.72 o 
  -2   3  15     1841.12     1831.78     38.39 o 
  -1   3  15       12.95       -3.21      5.00 o 
   0   3  15    12713.34    12175.96    182.52 o 
   1   3  15     1177.92     1181.81     29.34 o 
   2   3  15     2926.07     2875.25     54.38 o 
   3   3  15       10.81       33.35      7.19 o 
   4   3  15     6325.73     6350.80    103.60 o 
   5   3  15      129.35      105.43      9.82 o 
   6   3  15     1053.52     1032.18     26.07 o 
   7   3  15      111.19       94.40      9.25 o 
   8   3  15     3564.59     3592.42     61.71 o 
   9   3  15      353.64      322.53     15.25 o 
  10   3  15       25.03       25.68      8.07 o 
  11   3  15      320.17      277.56     20.33 o 
  12   3  15     3251.64     3256.21     79.06 o 
  13   3  15      262.26      218.97     18.52 o 
  14   3  15      463.04      441.05     22.55 o 
  15   3  15      201.97      230.68     27.91 o 
  16   3  15     1261.89     1271.30     63.25 o 
  17   3  15       51.65       37.05     18.86 o 
 -18   4  15     1659.57     1674.89    109.05 o 
 -17   4  15       66.18       51.61     20.97 o 
 -16   4  15      128.91      105.10     23.22 o 
 -15   4  15      215.38      180.77     26.87 o 
 -14   4  15     3445.21     3497.03    241.60 o 
 -13   4  15       78.02       72.38     19.93 o 
 -12   4  15     2233.78     2015.82     94.03 o 
 -11   4  15      113.90      103.84     19.12 o 
 -10   4  15     2159.15     2359.67     84.14 o 
  -9   4  15       52.92       34.82      9.09 o 
  -8   4  15      979.66     1157.58     37.07 o 
  -7   4  15      606.13      668.88     24.77 o 
  -6   4  15     3558.53     3573.69     74.25 o 
  -5   4  15      235.94      242.92     19.79 o 
  -4   4  15     4465.41     4380.51     79.70 o 
  -3   4  15      455.24      450.95     26.49 o 
  -2   4  15     2200.83     2179.45     44.32 o 
  -1   4  15       39.77       59.66      8.53 o 
   0   4  15      114.92      134.44     11.22 o 
   1   4  15      568.72      646.10     21.61 o 
   2   4  15    10334.48    10167.03    156.59 o 
   3   4  15      226.84      185.37     12.45 o 
   4   4  15     2572.62     2638.76     52.41 o 
   5   4  15      333.08      299.97     14.31 o 
   6   4  15     7414.78     7343.00    110.09 o 
   7   4  15     1163.26     1176.74     29.13 o 
   8   4  15      617.23      557.89     21.50 o 
   9   4  15       69.11       92.63     13.69 o 
  10   4  15     6772.83     6887.83    143.01 o 
  11   4  15      194.27      178.51     26.12 o 
  12   4  15      403.08      449.53     31.01 o 
  13   4  15       60.72       80.62     22.20 o 
  14   4  15     1782.71     1828.99    112.97 o 
  15   4  15        0.36        2.59     14.08 o 
  16   4  15      165.09      158.03     26.52 o 
 -18   5  15      368.95      357.83     51.59 o 
 -16   5  15     1198.66     1262.21    102.52 o 
 -15   5  15      175.30      158.67     41.14 o 
 -14   5  15      508.60      524.99     62.69 o 
 -13   5  15       46.02       93.38     33.30 o 
 -12   5  15     1040.20      988.61     80.97 o 
 -11   5  15      748.86      814.92     70.52 o 
 -10   5  15      643.12      692.81     63.34 o 
  -9   5  15       57.48       44.47     12.43 o 
  -8   5  15     2828.72     2785.27     89.65 o 
  -7   5  15      113.20      105.11     10.51 o 
  -6   5  15     2100.78     1970.50     42.43 o 
  -5   5  15        2.17        2.91      8.01 o 
  -4   5  15      627.57      693.46     50.42 o 
  -3   5  15      564.10      565.36     23.29 o 
  -2   5  15     1246.02     1193.18     35.34 o 
  -1   5  15     1011.13      905.02     30.18 o 
   0   5  15     2113.45     2223.84     72.85 o 
   1   5  15      253.81      221.20     15.55 o 
   2   5  15      122.74      128.92     12.78 o 
   3   5  15      237.80      196.01     14.57 o 
   4   5  15     2183.64     2253.33     72.03 o 
   5   5  15      113.87      147.13     12.44 o 
   6   5  15      147.84      167.60     13.27 o 
   7   5  15       93.51      121.72     13.41 o 
   8   5  15     2534.34     2479.51     82.00 o 
   9   5  15       56.97       72.87     15.67 o 
  10   5  15     1377.12     1389.42     83.25 o 
  11   5  15       48.33       29.61     22.85 o 
  12   5  15     1023.79      967.33     47.05 o 
  13   5  15      685.06      636.80     38.15 o 
  14   5  15      362.91      489.73     60.73 o 
  15   5  15      290.16      306.04     42.83 o 
 -15   6  15      117.14       77.05     33.30 o 
 -14   6  15      193.11      156.06     41.14 o 
 -13   6  15     1199.30     1247.19     97.29 o 
 -12   6  15      337.03      369.59     53.54 o 
 -11   6  15      122.02      168.47     39.83 o 
 -10   6  15      686.00      564.17     61.38 o 
  -9   6  15     2165.55     2175.99    151.82 o 
  -8   6  15      128.05      126.65     25.47 o 
  -7   6  15      459.56      485.94     24.78 o 
  -6   6  15      657.17      719.09     26.99 o 
  -5   6  15     2708.94     2954.03     58.16 o 
  -4   6  15        2.19       -0.98      6.60 o 
  -3   6  15       47.44       30.05      8.16 o 
  -2   6  15      872.15      823.19     26.11 o 
  -1   6  15      441.00      475.66     22.63 o 
   0   6  15      479.51      507.79     23.47 o 
   1   6  15      384.75      373.37     20.33 o 
   2   6  15       33.39       20.61      8.72 o 
   3   6  15     1202.65     1270.23     34.45 o 
   4   6  15      310.12      327.68     17.46 o 
   5   6  15     1076.52     1029.56     34.70 o 
   6   6  15       39.87       27.78     19.59 o 
   7   6  15     1084.66     1034.57     48.01 o 
   8   6  15       39.66       26.70     13.01 o 
   9   6  15      203.08      206.18     23.36 o 
  10   6  15      415.49      452.03     27.54 o 
  11   6  15     1949.57     1891.51     58.12 o 
  12   6  15       53.55       32.05     13.63 o 
  13   6  15       32.73       11.58     11.95 o 
  14   6  15      328.43      287.93     33.42 o 
  15   6  15      442.05      323.22     49.63 o 
 -14   7  15        6.14      -18.28     22.20 o 
 -13   7  15       60.02       82.93     34.61 o 
 -12   7  15       60.92       32.00     29.38 o 
 -11   7  15     4650.36     4303.77    207.65 o 
 -10   7  15       42.38       86.19     33.30 o 
  -9   7  15      112.24      111.25     25.47 o 
  -8   7  15      178.12      141.58     21.32 o 
  -7   7  15     4419.21     4131.99    144.96 o 
  -6   7  15        9.00       14.78     10.07 o 
  -5   7  15       54.02       50.12     21.36 o 
  -4   7  15       86.64       55.30     11.61 o 
  -3   7  15     3267.96     3484.49     67.37 o 
  -2   7  15      119.28      130.50     12.79 o 
  -1   7  15      169.98      143.71     15.74 o 
   0   7  15       32.40       35.43      9.88 o 
   1   7  15     5506.81     5361.33    104.16 o 
   2   7  15        3.90       -1.56      7.10 o 
   3   7  15      637.70      669.60     40.32 o 
   4   7  15       43.20       34.04     15.68 o 
   5   7  15     3876.24     3781.78    101.36 o 
   6   7  15       29.84       17.58     11.22 o 
   7   7  15      630.61      610.94     31.38 o 
   8   7  15        2.53       -4.12      9.64 o 
   9   7  15     2517.46     2519.71     70.61 o 
  10   7  15        9.34       13.79     11.88 o 
  11   7  15      278.97      293.27     35.11 o 
  12   7  15      309.48      341.21     25.79 o 
  13   7  15     1350.91     1373.42     66.66 o 
  14   7  15       88.15      112.97     37.22 o 
  15   7  15      399.26      464.27     56.81 o 
 -13   8  15      985.81      822.10     84.23 o 
 -12   8  15      119.46      111.66     39.83 o 
 -11   8  15       10.80       63.99     32.65 o 
 -10   8  15      383.36      385.26     57.46 o 
  -9   8  15     3889.19     4071.97    158.02 o 
  -8   8  15        8.54        8.07     13.29 o 
  -7   8  15      494.90      465.37     74.44 o 
  -6   8  15        4.23       13.81     10.72 o 
  -5   8  15     3013.06     3201.26     85.64 o 
  -4   8  15        3.66        0.23      9.67 o 
  -3   8  15      670.14      632.24     31.14 o 
  -2   8  15      162.82      178.75     26.67 o 
  -1   8  15     5508.19     5216.28    137.08 o 
   0   8  15      180.80      187.60     15.18 o 
   1   8  15        1.00        4.24      9.71 o 
   2   8  15      120.59      124.14     18.49 o 
   3   8  15     5007.05     4997.28    115.82 o 
   4   8  15        9.44        1.64     10.85 o 
   5   8  15      183.91      205.04     20.85 o 
   6   8  15      103.02       87.98     16.24 o 
   7   8  15     2095.51     2125.66     95.66 o 
   8   8  15      143.41      162.15     26.98 o 
   9   8  15     1259.02     1273.02     60.57 o 
  10   8  15        0.18      -12.87     12.87 o 
  11   8  15     1061.01     1115.75     45.18 o 
  12   8  15      148.17      192.85     25.10 o 
  13   8  15     1098.25     1265.47     86.85 o 
  14   8  15        9.74       -1.31     27.43 o 
  15   8  15     1466.87     1542.33     96.64 o 
 -11   9  15       71.74      102.52     39.83 o 
 -10   9  15       90.26       85.54     35.91 o 
  -9   9  15      532.63      628.08     41.77 o 
  -8   9  15      328.30      385.23     33.57 o 
  -7   9  15     1527.41     1479.47     64.59 o 
  -6   9  15        8.95        8.18     10.34 o 
  -5   9  15      300.80      318.17     24.08 o 
  -4   9  15      235.44      268.05     22.81 o 
  -3   9  15     1688.88     1663.35     54.80 o 
  -2   9  15      193.24      189.49     19.99 o 
  -1   9  15       89.23       80.30     18.77 o 
   0   9  15       17.76       29.49     13.04 o 
   1   9  15     1687.24     1685.61     56.57 o 
   2   9  15        4.95       -5.39     10.89 o 
   3   9  15      301.69      286.35     24.11 o 
   4   9  15        0.50       -1.41     10.78 o 
   5   9  15      513.40      530.69     31.42 o 
   6   9  15        0.85        7.61     11.76 o 
   7   9  15       20.85       15.56     14.75 o 
   8   9  15        6.10      -11.62     11.62 o 
   9   9  15     1176.41     1200.63     47.72 o 
  10   9  15       60.16       66.99     19.33 o 
  11   9  15       15.26       27.56     16.98 o 
  12   9  15       37.86       26.80     17.38 o 
  13   9  15      306.04      314.08     47.67 o 
  -9  10  15       75.54       81.62     28.08 o 
  -8  10  15      268.87      289.03     31.75 o 
  -7  10  15       49.20       46.39     19.08 o 
  -6  10  15      976.96     1043.70     55.54 o 
  -5  10  15       86.70       69.96     15.26 o 
  -4  10  15       31.92       45.25     14.47 o 
  -3  10  15       56.56       72.35     16.43 o 
  -2  10  15     1791.55     1721.19     77.70 o 
  -1  10  15      206.65      191.49     21.95 o 
   0  10  15      549.36      558.08     32.92 o 
   1  10  15        1.16       -4.87     11.92 o 
   2  10  15     1272.96     1296.19     49.97 o 
   3  10  15      482.30      471.71     31.12 o 
   4  10  15      114.23      113.17     18.80 o 
   5  10  15      287.89      324.03     27.10 o 
   6  10  15       56.79       46.32     18.96 o 
   7  10  15       82.45       72.78     23.83 o 
   8  10  15       88.97      100.63     21.65 o 
   9  10  15        0.25      -13.64     13.64 o 
  10  10  15      216.78      210.30     27.52 o 
  11  10  15      218.75      197.85     35.26 o 
  -9  11  15        8.59      -20.24     20.24 o 
  -8  11  15     2269.63     2254.08    114.92 o 
  -7  11  15       30.66       48.97     26.12 o 
  -6  11  15      366.27      504.75     52.89 o 
  -5  11  15        0.54       28.77     15.92 o 
  -4  11  15     2728.49     2978.56     96.71 o 
  -3  11  15      215.73      260.24     27.79 o 
  -2  11  15     1307.86     1386.72     60.48 o 
  -1  11  15       15.69       41.62     22.20 o 
   0  11  15     2411.25     2628.27     90.96 o 
   1  11  15        0.34        7.78     15.46 o 
   2  11  15      623.41      630.16     42.45 o 
   3  11  15        3.10       43.82     18.13 o 
   4  11  15     1592.94     1569.02    129.62 o 
   5  11  15        0.58       -4.22     19.26 o 
   6  11  15      341.72      360.00     33.82 o 
   7  11  15       88.54       62.69     28.08 o 
  -4  12  15      131.37      135.82     32.00 o 
  -3  12  15      137.64      200.46     35.91 o 
  -2  12  15      846.66      999.71     72.48 o 
  -1  12  15      227.70      232.46     40.48 o 
   0  12  15      294.60      365.67     47.67 o 
 -18   0  16       59.09       79.66     32.65 o 
 -16   0  16     7749.67     8393.37    334.32 o 
 -14   0  16      799.90      699.99     64.64 o 
 -12   0  16     6568.01     6700.49    188.38 o 
 -10   0  16       74.65       56.64     22.85 o 
  -8   0  16     6869.88     6945.45    188.32 o 
  -6   0  16      250.94      228.39     17.58 o 
  -4   0  16     1920.93     1876.36     49.65 o 
  -2   0  16     3016.50     2730.30     65.78 o 
   0   0  16     6065.53     6776.26    218.32 o 
   2   0  16     1787.51     1619.92     48.92 o 
   4   0  16      809.56      854.50     30.84 o 
   6   0  16     1486.03     1482.40     44.39 o 
   8   0  16     6656.93     6868.37    144.50 o 
  10   0  16     1352.10     1395.85     59.75 o 
  12   0  16     5896.07     5581.13    150.42 o 
  14   0  16       34.23       54.20     19.59 o 
 -18   1  16     1836.27     1969.54    120.47 o 
 -17   1  16       28.99       17.53     16.79 o 
 -16   1  16      277.20      261.10     31.82 o 
 -15   1  16       27.01       26.12     16.16 o 
 -14   1  16     3753.14     4036.63    131.13 o 
 -13   1  16       47.06       74.79     15.80 o 
 -12   1  16       33.16       33.81     11.27 o 
 -11   1  16       28.74       32.62     10.54 o 
 -10   1  16     4587.92     4776.08     99.81 o 
  -9   1  16      733.49      783.02     32.77 o 
  -8   1  16       15.26        0.23     12.04 o 
  -7   1  16      384.40      397.00     17.96 o 
  -6   1  16     8558.32     8725.38    130.63 o 
  -5   1  16     1084.86      982.21     23.19 o 
  -4   1  16      425.44      376.14     13.79 o 
  -3   1  16     1093.92     1015.24     23.67 o 
  -2   1  16     1897.73     1887.24     35.47 o 
  -1   1  16        4.12        2.87      4.36 o 
   0   1  16     1902.64     1741.81     33.60 o 
   1   1  16       42.85       12.41     12.41 o 
   2   1  16     2798.78     2897.58     49.25 o 
   3   1  16     2261.98     2256.34     40.98 o 
   4   1  16     2054.10     2101.77     39.23 o 
   5   1  16      501.31      536.84     19.26 o 
   6   1  16     3746.63     3836.50     68.98 o 
   7   1  16       13.68        6.06      6.22 o 
   8   1  16     1057.54     1044.34     28.54 o 
   9   1  16      297.84      301.70     15.74 o 
  10   1  16     3163.80     3027.90     59.31 o 
  11   1  16      263.08      229.36     17.32 o 
  12   1  16       46.77       63.27     10.89 o 
  13   1  16       28.88       12.20      8.33 o 
  14   1  16     1157.11     1159.89     72.15 o 
  15   1  16      138.21      133.21     27.43 o 
 -18   2  16       79.16       63.01     23.53 o 
 -17   2  16      892.02      900.93     56.19 o 
 -16   2  16      139.92      103.72     23.78 o 
 -15   2  16      439.75      445.57     38.29 o 
 -14   2  16       78.47       75.20     27.10 o 
 -13   2  16     1218.66     1272.03     82.93 o 
 -12   2  16      281.05      361.94     26.11 o 
 -11   2  16     2886.70     2950.05    103.01 o 
 -10   2  16        6.42       23.31     10.18 o 
  -9   2  16       71.81       76.95     12.70 o 
  -8   2  16     2160.33     2346.53     48.61 o 
  -7   2  16     5461.73     5876.57     88.00 o 
  -6   2  16      152.18      106.26     12.53 o 
  -5   2  16      228.51      220.16     11.12 o 
  -4   2  16     4927.16     5128.74     77.73 o 
  -3   2  16       42.24       37.58      6.21 o 
  -2   2  16      343.46      333.01     13.29 o 
  -1   2  16     3163.41     3059.05     51.09 o 
   0   2  16     2372.86     2309.05     45.86 o 
   1   2  16     1530.34     1500.21     34.15 o 
   2   2  16       73.83      104.08      9.44 o 
   3   2  16     2916.11     2991.11     56.54 o 
   4   2  16     2553.61     2432.41     48.62 o 
   5   2  16       90.65      109.17     10.07 o 
   6   2  16       15.61       19.98      6.67 o 
   7   2  16     1528.08     1522.61     36.08 o 
   8   2  16      640.19      587.72     21.24 o 
   9   2  16        0.75        2.18      6.23 o 
  10   2  16       74.17       86.00     10.44 o 
  11   2  16     1741.08     1817.75     52.12 o 
  12   2  16      137.58      160.99     27.63 o 
  13   2  16      401.82      442.54     22.45 o 
  14   2  16        5.20        0.79      8.26 o 
  15   2  16      524.99      524.74     29.71 o 
  16   2  16      300.85      332.65     32.95 o 
 -18   3  16       58.53       84.89     33.30 o 
 -17   3  16      591.78      597.14     46.26 o 
 -16   3  16       23.74       22.84     16.85 o 
 -15   3  16     1367.96     1361.75     67.18 o 
 -14   3  16       16.78        2.52     13.53 o 
 -13   3  16     1336.91     1360.27    133.53 o 
 -12   3  16       56.44       95.41     19.99 o 
 -11   3  16     2344.58     2614.37    101.92 o 
 -10   3  16       21.73       43.44     13.02 o 
  -9   3  16     1115.13     1129.69     56.36 o 
  -8   3  16      116.89      154.87     11.98 o 
  -7   3  16    11074.15    11118.49    154.26 o 
  -6   3  16      632.11      698.15     19.94 o 
  -5   3  16     2969.90     3037.73     56.49 o 
  -4   3  16      660.89      615.67     20.38 o 
  -3   3  16     3461.23     3329.80     66.58 o 
  -2   3  16     3339.43     3454.20     62.67 o 
  -1   3  16     1134.98     1129.23     28.76 o 
   0   3  16      421.17      362.17     16.74 o 
   1   3  16     3137.43     3251.62     60.53 o 
   2   3  16     1547.44     1632.52     37.20 o 
   3   3  16       63.05       97.78     10.06 o 
   4   3  16      849.99      847.91     25.17 o 
   5   3  16     4051.39     4013.50     72.48 o 
   6   3  16        1.20       -2.24      5.83 o 
   7   3  16      895.43      908.56     27.07 o 
   8   3  16       53.72       41.43      8.65 o 
   9   3  16     3880.29     3932.11     73.37 o 
  10   3  16      127.66      137.29     15.66 o 
  11   3  16     1874.87     1837.19     56.55 o 
  12   3  16      187.41      181.51     17.75 o 
  13   3  16      910.06      909.83     36.02 o 
  14   3  16       16.17       15.86      9.25 o 
  15   3  16      230.81      177.36     26.27 o 
  16   3  16      144.53      170.89     26.73 o 
  17   3  16     1628.71     1712.03     77.29 o 
 -18   4  16      148.06      145.61     38.53 o 
 -17   4  16     1107.74     1149.83     64.69 o 
 -16   4  16       22.01       16.32     24.49 o 
 -15   4  16      348.42      327.55     43.75 o 
 -14   4  16      100.41      103.29     22.12 o 
 -13   4  16     3093.30     3371.32    154.76 o 
 -12   4  16      933.71      897.36     77.70 o 
 -11   4  16      950.33     1023.29     51.88 o 
 -10   4  16      304.41      331.06     46.36 o 
  -9   4  16     5018.53     4987.17    152.83 o 
  -8   4  16      671.13      642.13     25.29 o 
  -7   4  16      316.07      345.17     20.38 o 
  -6   4  16      321.39      280.50     22.34 o 
  -5   4  16     9877.37     9546.95    225.63 o 
  -4   4  16      688.30      739.10     23.04 o 
  -3   4  16     1861.97     1960.05     41.87 o 
  -2   4  16      144.26      180.06     12.32 o 
  -1   4  16    10101.20     9834.71    152.12 o 
   0   4  16      395.91      386.82     17.34 o 
   1   4  16     1702.18     1832.29     40.85 o 
   2   4  16      191.17      202.59     13.40 o 
   3   4  16     3909.82     3912.09     74.84 o 
   4   4  16       27.62       23.14      7.46 o 
   5   4  16     1395.53     1469.55     36.32 o 
   6   4  16       47.75       47.74      8.13 o 
   7   4  16     1716.34     1760.12     38.10 o 
   8   4  16      286.51      278.72     23.37 o 
   9   4  16      419.49      390.58     23.54 o 
  10   4  16      152.45      163.64     17.00 o 
  11   4  16     2468.65     2503.10     66.89 o 
  12   4  16      142.52      140.55     20.51 o 
  13   4  16      217.65      243.53     25.35 o 
  14   4  16      176.62      226.62     25.00 o 
  15   4  16     2441.13     2580.63    123.74 o 
  16   4  16      112.16      172.11     28.15 o 
 -16   5  16        1.99        3.26     26.77 o 
 -15   5  16      459.14      329.10     55.50 o 
 -14   5  16      207.39      223.32     45.71 o 
 -13   5  16      272.47      327.79     52.24 o 
 -12   5  16      104.59      196.55     41.14 o 
 -11   5  16      698.58      718.93     69.22 o 
 -10   5  16      127.60       80.97     28.08 o 
  -9   5  16      380.76      392.36     28.02 o 
  -8   5  16       79.41       83.19     15.67 o 
  -7   5  16     3569.53     3672.84     86.43 o 
  -6   5  16     1130.55     1079.95     42.22 o 
  -5   5  16      751.08      803.40     28.91 o 
  -4   5  16      327.60      259.49     17.44 o 
  -3   5  16     5653.21     5321.32    104.02 o 
  -2   5  16      759.01      744.24     41.56 o 
  -1   5  16     2113.97     2273.24     61.33 o 
   0   5  16       61.10       41.01      9.65 o 
   1   5  16     4315.86     4099.06     85.16 o 
   2   5  16       34.12       37.75     10.00 o 
   3   5  16     2718.36     2597.33     60.91 o 
   4   5  16      493.97      454.15     28.18 o 
   5   5  16     1316.33     1335.53     35.93 o 
   6   5  16       86.26       66.35     15.21 o 
   7   5  16      192.43      180.66     21.65 o 
   8   5  16       91.27       94.85     20.90 o 
   9   5  16     1155.91     1052.14     78.68 o 
  10   5  16      143.08      158.28     21.34 o 
  11   5  16      276.37      245.36     25.73 o 
  12   5  16      182.73      169.84     22.42 o 
  13   5  16     1358.84     1428.24     78.03 o 
  14   5  16        5.54        3.92     25.47 o 
  15   5  16        0.61       -9.49     14.77 o 
 -15   6  16       98.06      106.44     39.18 o 
 -14   6  16       40.38       28.73     26.12 o 
 -13   6  16       13.15      -19.59     20.24 o 
 -12   6  16      696.74      711.75     73.13 o 
 -11   6  16       64.49       52.89     29.38 o 
 -10   6  16       10.44      -15.02     15.02 o 
  -9   6  16      140.92      182.12     42.77 o 
  -8   6  16      990.45     1062.39     48.43 o 
  -7   6  16      248.50      262.41     46.03 o 
  -6   6  16      409.15      384.69     26.95 o 
  -5   6  16      352.45      370.25     18.03 o 
  -4   6  16     3055.29     2863.78     57.66 o 
  -3   6  16      928.19      873.54     27.33 o 
  -2   6  16       21.54       40.38      9.09 o 
  -1   6  16      308.85      312.23     19.10 o 
   0   6  16     6312.75     6093.27    195.76 o 
   1   6  16      127.46      121.66     13.67 o 
   2   6  16       65.61       77.32     12.17 o 
   3   6  16      782.37      785.05     29.90 o 
   4   6  16     1908.09     1954.17     51.36 o 
   5   6  16      185.83      146.31     20.51 o 
   6   6  16       10.50        9.26     14.69 o 
   7   6  16      834.10      900.61     45.65 o 
   8   6  16      127.97      111.07     19.30 o 
   9   6  16      459.26      472.39     61.38 o 
  10   6  16      113.01       94.12     27.10 o 
  11   6  16        0.54        7.07     11.56 o 
  12   6  16      319.82      318.77     24.69 o 
  13   6  16       39.11       39.00     14.65 o 
  14   6  16      410.59      361.10     49.63 o 
  15   6  16      192.57      111.66     37.87 o 
 -13   7  16      117.26      180.22     47.01 o 
 -12   7  16        7.70       18.28     24.81 o 
 -11   7  16      136.61       90.11     35.91 o 
 -10   7  16     3905.49     3586.15    185.45 o 
  -9   7  16      302.09      370.20     64.64 o 
  -8   7  16      998.75     1050.84     56.81 o 
  -7   7  16      255.15      291.87     38.20 o 
  -6   7  16     3234.00     3012.69    105.24 o 
  -5   7  16        1.85       -0.93      9.79 o 
  -4   7  16      625.93      611.71     29.72 o 
  -3   7  16      309.63      301.43     26.01 o 
  -2   7  16     5852.09     5563.75     97.84 o 
  -1   7  16       17.04       -1.24      7.56 o 
   0   7  16      122.15      129.44     13.46 o 
   1   7  16      162.41      142.02     14.92 o 
   2   7  16     4379.90     4210.63     88.40 o 
   3   7  16      529.03      447.59     27.08 o 
   4   7  16      115.36      112.91     16.60 o 
   5   7  16       10.48       22.36     10.87 o 
   6   7  16     2255.62     2354.16     67.63 o 
   7   7  16        8.45       17.37     21.49 o 
   8   7  16      150.76      163.33     19.79 o 
   9   7  16      332.89      368.80     26.86 o 
  10   7  16     2793.07     2734.50     76.49 o 
  11   7  16        0.69       16.98     13.45 o 
  12   7  16      322.03      331.06     26.49 o 
  13   7  16       78.55       65.34     27.75 o 
  14   7  16     1363.79     1250.45     88.15 o 
  15   7  16      128.89      169.77     41.79 o 
 -11   8  16       99.61       37.22     32.00 o 
 -10   8  16      208.22      191.98     45.71 o 
  -9   8  16      244.90      322.91     31.20 o 
  -8   8  16     3582.34     3484.30    268.37 o 
  -7   8  16        0.74        7.09     14.10 o 
  -6   8  16      816.28      876.26     92.49 o 
  -5   8  16      148.37      150.78     18.79 o 
  -4   8  16     1858.63     1921.25     58.17 o 
  -3   8  16        4.00        5.04     11.43 o 
  -2   8  16      192.17      215.49     20.58 o 
  -1   8  16      307.48      319.11     25.49 o 
   0   8  16     2584.01     2653.07     73.77 o 
   1   8  16        9.42      -10.03     16.10 o 
   2   8  16     1057.95     1016.14     41.75 o 
   3   8  16       13.39       18.84     24.14 o 
   4   8  16     1912.80     1827.31     58.48 o 
   5   8  16       45.30       36.96     14.21 o 
   6   8  16      773.88      792.60     37.54 o 
   7   8  16      154.53      158.30     21.46 o 
   8   8  16     2530.75     2458.32     90.84 o 
   9   8  16       51.46       45.63     15.08 o 
  10   8  16       74.22       70.03     16.59 o 
  11   8  16      107.36       93.00     47.99 o 
  12   8  16      947.91      928.73     66.60 o 
  13   8  16        9.62        3.26     28.08 o 
  14   8  16      276.48      222.67     45.06 o 
 -10   9  16      974.08     1033.01     93.38 o 
  -9   9  16      315.34      317.97     32.29 o 
  -8   9  16        0.54        1.80     14.69 o 
  -7   9  16      109.54      162.45     24.76 o 
  -6   9  16      454.48      385.40     33.89 o 
  -5   9  16        5.70       -3.24     10.69 o 
  -4   9  16       23.46       12.54     13.51 o 
  -3   9  16      628.55      642.42     33.51 o 
  -2   9  16      391.84      355.53     27.47 o 
  -1   9  16      271.20      269.09     23.71 o 
   0   9  16      553.11      596.71     35.83 o 
   1   9  16      470.58      462.16     33.52 o 
   2   9  16     2322.61     2386.55     79.40 o 
   3   9  16        5.23        8.64     12.59 o 
   4   9  16      121.25      107.18     18.49 o 
   5   9  16      179.23      173.35     21.13 o 
   6   9  16      233.79      233.08     23.85 o 
   7   9  16        5.14       -6.79     19.15 o 
   8   9  16       74.87       70.89     20.23 o 
   9   9  16       44.24       27.28     18.61 o 
  10   9  16     1291.56     1284.57     93.05 o 
  11   9  16        0.90        6.70     14.83 o 
  12   9  16      113.11      141.43     23.51 o 
  -9  10  16      696.27      720.23     60.07 o 
  -8  10  16      258.14      218.75     37.22 o 
  -7  10  16      311.20      361.10     45.06 o 
  -6  10  16       20.44       15.61     16.81 o 
  -5  10  16      377.57      451.11     29.55 o 
  -4  10  16      179.85      211.12     36.53 o 
  -3  10  16      237.96      184.28     23.51 o 
  -2  10  16       93.97       57.24     16.12 o 
  -1  10  16      854.92      891.35     41.24 o 
   0  10  16      266.10      176.81     21.88 o 
   1  10  16       10.12       17.17     13.54 o 
   2  10  16       66.51       99.80     18.91 o 
   3  10  16     1332.72     1224.84     49.64 o 
   4  10  16      151.09      136.30     20.52 o 
   5  10  16        5.13       22.42     16.29 o 
   6  10  16       12.27       -3.77     14.87 o 
   7  10  16      835.46      797.14     55.50 o 
   8  10  16      477.58      428.49     36.07 o 
   9  10  16      539.57      552.61     40.53 o 
  10  10  16        2.15      -13.06     18.28 o 
  -9  11  16      855.44      791.41     65.95 o 
  -8  11  16       47.65       44.40     28.08 o 
  -7  11  16     1795.32     1919.10    105.78 o 
  -6  11  16        3.98       20.90     23.51 o 
  -5  11  16      105.06       54.20     27.43 o 
  -4  11  16      129.02      134.12     24.16 o 
  -3  11  16     1826.50     1980.49     85.87 o 
  -2  11  16       49.14       47.63     18.45 o 
  -1  11  16      262.64      293.26     30.43 o 
   0  11  16      309.98      326.50     32.31 o 
   1  11  16     2745.71     2723.88     94.88 o 
   2  11  16       54.39       88.08     21.57 o 
   3  11  16      433.84      467.26     37.79 o 
   4  11  16       31.45       45.98     18.45 o 
   5  11  16      758.33      833.43     53.54 o 
 -17   0  17       24.11      180.22     41.14 o 
 -15   0  17     3618.29     3715.44    180.22 o 
 -13   0  17      194.18      304.01     43.10 o 
 -11   0  17     3174.83     3438.73    113.12 o 
  -9   0  17      612.62      761.44     42.93 o 
  -7   0  17    20685.88    19969.73    375.88 o 
  -5   0  17     3578.44     3479.17     83.44 o 
  -3   0  17    23994.57    21641.20    404.98 o 
  -1   0  17     1530.78     1767.34     48.68 o 
   1   0  17     9212.66     8605.85    173.74 o 
   3   0  17     5703.46     5926.57    126.24 o 
   5   0  17      974.29      944.75     33.92 o 
   7   0  17     3831.46     3753.83     88.54 o 
   9   0  17     2875.47     2916.02     91.57 o 
  11   0  17     1674.67     1836.07    148.23 o 
  13   0  17      651.06      722.19     51.59 o 
  15   0  17     2126.30     2297.83    105.13 o 
 -18   1  17       94.74       80.97     34.61 o 
 -17   1  17      854.44      867.73     55.78 o 
 -16   1  17       11.73       22.12     18.70 o 
 -15   1  17      442.98      435.72     38.54 o 
 -14   1  17        0.29       10.02     14.69 o 
 -13   1  17     2278.73     2310.25     89.49 o 
 -12   1  17      131.82      166.55     17.18 o 
 -11   1  17        3.37       -0.08      8.97 o 
 -10   1  17       27.27       21.43     10.34 o 
  -9   1  17     8416.26     8171.95    155.13 o 
  -8   1  17        0.08       -2.96      6.17 o 
  -7   1  17     1215.32     1323.18     29.11 o 
  -6   1  17      729.57      663.07     25.94 o 
  -5   1  17     9809.62     9291.88    131.12 o 
  -4   1  17      425.85      451.09     15.67 o 
  -3   1  17     1050.61     1198.77     26.91 o 
  -2   1  17       47.98       40.17      6.52 o 
  -1   1  17     2725.55     2588.66     45.56 o 
   0   1  17      531.58      528.73     16.84 o 
   1   1  17     1025.57     1169.40     26.64 o 
   2   1  17       26.21       34.97      6.48 o 
   3   1  17     7190.44     6978.97    112.64 o 
   4   1  17      120.45      152.13     11.46 o 
   5   1  17      344.60      345.06     16.11 o 
   6   1  17      223.77      240.64     14.12 o 
   7   1  17     1906.38     1873.71     41.86 o 
   8   1  17       98.07       88.50     10.21 o 
   9   1  17      616.40      637.73     22.80 o 
  10   1  17       74.62       76.56     10.48 o 
  11   1  17      740.09      797.02     28.82 o 
  12   1  17      223.16      246.12     23.29 o 
  13   1  17     1102.25     1120.23     47.10 o 
  14   1  17      687.03      672.02     37.22 o 
  15   1  17     1282.32     1166.22     70.52 o 
 -18   2  17       89.90       88.15     33.95 o 
 -17   2  17       56.66       45.61     21.96 o 
 -16   2  17      464.12      471.97     41.63 o 
 -15   2  17      948.77     1064.77     59.27 o 
 -14   2  17       83.60       60.96     27.10 o 
 -13   2  17        1.55        3.50     12.71 o 
 -12   2  17      779.43      884.56     50.17 o 
 -11   2  17      563.81      513.38     26.21 o 
 -10   2  17      108.60       93.08     13.70 o 
  -9   2  17       76.26       51.04     16.21 o 
  -8   2  17     3535.64     3492.20     72.08 o 
  -7   2  17     1153.36     1074.22     27.12 o 
  -6   2  17      595.15      533.24     17.38 o 
  -5   2  17       56.33       76.37      8.16 o 
  -4   2  17     3632.79     3721.37     60.54 o 
  -3   2  17      839.26      860.01     29.98 o 
  -2   2  17     2610.18     2543.17     60.09 o 
  -1   2  17       64.65       57.14      8.26 o 
   0   2  17      522.42      567.60     24.08 o 
   1   2  17     2318.23     2240.88     46.00 o 
   2   2  17      803.52      790.62     24.09 o 
   3   2  17      119.70       97.87     13.97 o 
   4   2  17      374.77      391.65     17.03 o 
   5   2  17     1439.25     1435.35     34.96 o 
   6   2  17       35.96       56.43      9.50 o 
   7   2  17      449.05      423.10     19.00 o 
   8   2  17     1165.08     1202.14     32.41 o 
   9   2  17     1954.22     1979.71     48.89 o 
  10   2  17      466.72      518.37     23.31 o 
  11   2  17       59.53       61.88     13.00 o 
  12   2  17      694.44      698.45     31.54 o 
  13   2  17     1261.83     1289.00     38.97 o 
  14   2  17        0.23       -9.52      9.52 o 
  15   2  17        6.55      -11.75     16.98 o 
 -18   3  17      618.47      717.62     71.83 o 
 -17   3  17      325.52      376.92     39.00 o 
 -16   3  17      380.35      414.05     39.43 o 
 -15   3  17      137.45      174.37     28.23 o 
 -14   3  17     1768.29     1955.05     82.80 o 
 -13   3  17       92.33       72.40     19.62 o 
 -12   3  17     1642.55     1762.76     82.60 o 
 -11   3  17      271.53      244.56     27.14 o 
 -10   3  17     3876.92     4298.20    327.47 o 
  -9   3  17        1.28       13.50      9.82 o 
  -8   3  17     2502.90     2584.31     53.57 o 
  -7   3  17      218.04      272.86     17.23 o 
  -6   3  17     8777.25     8747.88    136.80 o 
  -5   3  17      204.59      237.73     16.00 o 
  -4   3  17     1541.56     1344.50     32.70 o 
  -3   3  17        2.98       -0.82      5.83 o 
  -2   3  17     3638.81     3600.85     65.63 o 
  -1   3  17      444.30      484.31     18.68 o 
   0   3  17      689.29      629.04     21.73 o 
   1   3  17       46.77       58.91      9.15 o 
   2   3  17     7084.69     6733.23    110.52 o 
   3   3  17      243.48      208.79     13.56 o 
   4   3  17     1673.74     1552.01     37.20 o 
   5   3  17       42.29       60.53      9.55 o 
   6   3  17     2183.06     2230.10     48.25 o 
   7   3  17      429.78      446.62     19.66 o 
   8   3  17      206.83      175.88     14.99 o 
   9   3  17        0.47       -7.69      7.69 o 
  10   3  17     2741.51     2806.49     72.02 o 
  11   3  17      617.66      642.81     30.50 o 
  12   3  17       99.85      101.80     30.77 o 
  13   3  17      183.61      226.18     19.99 o 
  14   3  17     1392.48     1354.04     41.29 o 
  15   3  17        3.63       -9.38     14.54 o 
  16   3  17      210.82      236.69     50.93 o 
 -16   4  17     2229.77     2375.53    146.27 o 
 -15   4  17       23.87       25.47     28.08 o 
 -14   4  17      874.99      936.37     83.58 o 
 -13   4  17       60.63       23.51     24.81 o 
 -12   4  17     3164.44     3411.15    174.34 o 
 -11   4  17       26.86       28.73     24.81 o 
 -10   4  17     2950.66     2892.69    150.18 o 
  -9   4  17      432.65      369.59     48.32 o 
  -8   4  17     2991.86     3118.84    133.49 o 
  -7   4  17      153.13      157.16     14.15 o 
  -6   4  17     2131.66     2041.89     60.32 o 
  -5   4  17        9.71       -6.66      6.66 o 
  -4   4  17     4687.55     4517.84     79.13 o 
  -3   4  17      829.84      823.15     24.96 o 
  -2   4  17      447.70      394.90     17.76 o 
  -1   4  17      430.09      461.78     18.99 o 
   0   4  17    10112.06     9446.48    148.54 o 
   1   4  17       11.38       -1.43      6.77 o 
   2   4  17       47.01       18.57      7.50 o 
   3   4  17       12.70        9.52      7.34 o 
   4   4  17     7452.44     7346.62    120.59 o 
   5   4  17      126.86      118.55     11.67 o 
   6   4  17       22.76       26.41      8.22 o 
   7   4  17        3.01       -7.29      7.29 o 
   8   4  17     3617.45     3522.60     85.48 o 
   9   4  17       39.43       52.59     12.65 o 
  10   4  17      897.13      922.64     36.81 o 
  11   4  17        1.89        3.42     10.03 o 
  12   4  17     1932.67     2097.92    124.07 o 
  13   4  17       62.58       46.05     17.09 o 
  14   4  17      297.23      319.81     85.87 o 
  15   4  17       12.58       15.51     16.81 o 
 -15   5  17       57.47       75.09     35.91 o 
 -14   5  17     1249.84     1217.15     97.95 o 
 -13   5  17      122.79      137.13     38.53 o 
 -12   5  17     2055.81     1943.26    122.76 o 
 -11   5  17        0.41       22.85     21.55 o 
 -10   5  17      605.21      610.53     64.64 o 
  -9   5  17       53.20      124.07     33.30 o 
  -8   5  17      747.57      764.41     46.69 o 
  -7   5  17       87.71      107.74     16.88 o 
  -6   5  17     2156.94     2097.38     90.34 o 
  -5   5  17       46.50       39.38      9.94 o 
  -4   5  17      278.29      245.90     17.02 o 
  -3   5  17      103.97      133.44     13.80 o 
  -2   5  17     1900.76     1993.56     50.93 o 
  -1   5  17      146.31      146.25     21.11 o 
   0   5  17      103.61      116.20     13.17 o 
   1   5  17        7.42        0.25      7.79 o 
   2   5  17     3572.94     3525.98     67.44 o 
   3   5  17      721.94      814.09     26.67 o 
   4   5  17      173.87      181.97     14.14 o 
   5   5  17      463.59      436.95     31.11 o 
   6   5  17     4030.57     3850.14    114.86 o 
   7   5  17       95.79       94.40     18.36 o 
   8   5  17      291.69      310.91     27.92 o 
   9   5  17        0.18       -0.38     11.43 o 
  10   5  17     2754.64     2958.41     96.45 o 
  11   5  17      647.65      748.65     42.52 o 
  12   5  17      623.93      700.08     54.52 o 
  13   5  17        7.10      -10.06     12.35 o 
  14   5  17     1070.70     1058.48     88.15 o 
  15   5  17      270.78      268.37     45.71 o 
 -14   6  17      215.13      144.31     43.75 o 
 -13   6  17       19.35      -11.10     23.51 o 
 -12   6  17        0.94       -9.14     19.59 o 
 -11   6  17     1703.07     1482.26    106.44 o 
 -10   6  17       60.18       59.42     30.04 o 
  -9   6  17       24.67       12.57     13.15 o 
  -8   6  17        5.55       -0.70     13.39 o 
  -7   6  17      372.48      313.77     32.98 o 
  -6   6  17       88.14      100.37     15.04 o 
  -5   6  17        0.26        6.87      9.15 o 
  -4   6  17        6.11       11.20      8.24 o 
  -3   6  17     1109.58     1280.27     34.59 o 
  -2   6  17       28.10       46.25     11.01 o 
  -1   6  17      142.73      108.63     13.57 o 
   0   6  17      426.04      463.75     23.70 o 
   1   6  17      283.02      288.80     19.50 o 
   2   6  17      588.08      581.96     26.96 o 
   3   6  17      927.10      867.85     48.93 o 
   4   6  17      260.12      259.92     21.23 o 
   5   6  17      703.74      666.43     38.74 o 
   6   6  17      488.61      458.69     33.26 o 
   7   6  17       11.51       16.91     13.49 o 
   8   6  17      298.82      338.10     35.59 o 
   9   6  17     2222.04     2307.11     83.15 o 
  10   6  17      333.11      332.77     30.75 o 
  11   6  17       72.61       59.52     18.66 o 
  12   6  17      467.43      423.66     28.82 o 
  13   6  17     1482.36     1553.15     54.39 o 
  14   6  17       18.88      -11.75     27.43 o 
  15   6  17        1.35      -13.06     28.08 o 
 -13   7  17     3376.45     3319.74    184.14 o 
 -12   7  17       30.56      -20.24     20.24 o 
 -11   7  17      101.26       95.33     36.57 o 
 -10   7  17       99.64      109.70     37.87 o 
  -9   7  17     4431.00     4637.51    243.56 o 
  -8   7  17       99.12       92.52     19.30 o 
  -7   7  17      355.24      366.47     30.87 o 
  -6   7  17      142.11      126.77     16.81 o 
  -5   7  17     3166.64     3185.21     80.83 o 
  -4   7  17       29.44       17.69     11.27 o 
  -3   7  17      916.82      874.84     31.46 o 
  -2   7  17       97.83      112.87     14.51 o 
  -1   7  17     3254.95     3044.39     69.40 o 
   0   7  17      485.22      433.71     24.53 o 
   1   7  17     2179.34     2138.95     66.45 o 
   2   7  17       83.36       52.46     12.58 o 
   3   7  17     3031.68     2968.68     83.17 o 
   4   7  17      127.91      139.98     23.30 o 
   5   7  17     1143.75     1096.59     42.96 o 
   6   7  17        0.48       -8.66     10.14 o 
   7   7  17     2878.81     2804.07     77.68 o 
   8   7  17        5.33       -2.09     11.55 o 
   9   7  17      555.93      535.64     37.91 o 
  10   7  17       54.94       62.19     20.04 o 
  11   7  17     1707.18     1719.98     58.52 o 
  12   7  17        0.27       24.94     16.79 o 
  13   7  17      360.65      381.42     45.06 o 
  14   7  17       47.87       40.48     33.30 o 
  15   7  17      877.35      914.17     77.05 o 
 -11   8  17     1592.85     1627.22    120.80 o 
 -10   8  17      460.25      361.75     58.11 o 
  -9   8  17      345.40      481.39    103.82 o 
  -8   8  17      101.48      115.97     22.71 o 
  -7   8  17     3214.85     3419.61    111.07 o 
  -6   8  17       12.24       12.53     14.01 o 
  -5   8  17      326.81      308.42     23.60 o 
  -4   8  17       27.17       18.38     21.83 o 
  -3   8  17     2093.16     2000.40     60.99 o 
  -2   8  17       22.40       32.23     13.33 o 
  -1   8  17     1243.23     1126.03     44.27 o 
   0   8  17        1.72       -8.35     11.62 o 
   1   8  17     4725.54     4365.36    106.03 o 
   2   8  17       14.48        8.76     12.34 o 
   3   8  17     1133.48     1178.69     45.93 o 
   4   8  17       73.31       79.95     16.72 o 
   5   8  17     1517.20     1538.78     53.97 o 
   6   8  17        8.66       -5.39     11.52 o 
   7   8  17      408.46      373.35     27.82 o 
   8   8  17      189.99      215.84     23.22 o 
   9   8  17     1361.87     1363.59     75.22 o 
  10   8  17       21.26       10.32     16.30 o 
  11   8  17      345.71      412.47     40.16 o 
  12   8  17       53.77       61.86     28.40 o 
  13   8  17      746.65      703.91     69.22 o 
  -9   9  17      412.01      447.29     47.01 o 
  -8   9  17       73.50       78.62     20.99 o 
  -7   9  17      520.92      545.09     40.63 o 
  -6   9  17       46.56       48.79     18.81 o 
  -5   9  17     1762.03     1742.99     66.84 o 
  -4   9  17       10.17       10.22     11.52 o 
  -3   9  17       24.11       16.80     13.08 o 
  -2   9  17       18.44        7.11     12.65 o 
  -1   9  17     2780.13     2759.64     78.23 o 
   0   9  17        0.75       -8.49     25.39 o 
   1   9  17       39.65       38.54     15.55 o 
   2   9  17      162.61      172.89     21.86 o 
   3   9  17     1029.76     1019.48     44.14 o 
   4   9  17       31.21       35.61     14.77 o 
   5   9  17      112.75       95.70     17.77 o 
   6   9  17      239.40      235.91     24.43 o 
   7   9  17      697.39      665.19     56.16 o 
   8   9  17      152.07      133.68     30.04 o 
   9   9  17      328.60      310.31     39.51 o 
  10   9  17      138.29      164.47     54.85 o 
  11   9  17      681.48      715.01     58.77 o 
  -9  10  17       57.03       46.36     27.43 o 
  -8  10  17      758.00      924.62     69.22 o 
  -7  10  17      148.33      188.71     35.26 o 
  -6  10  17      248.34      263.15     40.48 o 
  -5  10  17       12.43       -9.14     20.24 o 
  -4  10  17      908.74     1017.13     60.07 o 
  -3  10  17      224.97      189.86     35.82 o 
  -2  10  17      258.16      261.49     25.18 o 
  -1  10  17        9.76        3.05     13.12 o 
   0  10  17     1838.77     1735.69     60.45 o 
   1  10  17      743.19      788.36     42.84 o 
   2  10  17      195.56      215.23     49.30 o 
   3  10  17       65.97       51.24     37.55 o 
   4  10  17      307.49      225.17     28.26 o 
   5  10  17      134.83      125.14     23.03 o 
   6  10  17      160.00      109.65     22.50 o 
   7  10  17       88.48       88.61     21.93 o 
   8  10  17      362.34      333.67     43.75 o 
  -7  11  17       23.59       39.18     28.08 o 
  -6  11  17     3211.69     3748.74    165.20 o 
  -5  11  17        0.05       -4.57     21.55 o 
  -4  11  17      390.27      443.86     35.73 o 
  -3  11  17      138.82      184.29     44.40 o 
  -2  11  17     2244.21     2493.90     88.41 o 
  -1  11  17       24.88       42.44     27.43 o 
   0  11  17      628.29      653.71     43.86 o 
   1  11  17       82.22       67.58     20.78 o 
   2  11  17     1901.37     1843.29     75.71 o 
   3  11  17       19.73       36.12     18.91 o 
 -16   0  18      458.29      530.22     63.99 o 
 -14   0  18     3756.88     4003.40    190.02 o 
 -12   0  18      442.32      318.65     45.71 o 
 -10   0  18     3004.00     3085.17    121.45 o 
  -8   0  18      171.27      115.56     19.84 o 
  -6   0  18     4295.58     4318.36    117.64 o 
  -4   0  18      391.97      413.90     22.18 o 
  -2   0  18     2084.49     2192.93     57.92 o 
   0   0  18     5049.47     4829.65    106.87 o 
   2   0  18    17187.47    15946.43    306.41 o 
   4   0  18     2087.27     2081.09     62.78 o 
   6   0  18     6515.40     6718.26    175.44 o 
   8   0  18     1516.01     1510.63     59.87 o 
  10   0  18     5125.28     5307.40    194.59 o 
  12   0  18     2253.07     2443.44    109.70 o 
  14   0  18     1391.84     1434.59     78.36 o 
 -17   1  18       46.97       25.54     20.24 o 
 -16   1  18     2193.53     2332.18     97.09 o 
 -15   1  18      390.42      498.50     42.62 o 
 -14   1  18       36.78       26.75     17.41 o 
 -13   1  18       14.66       18.86     15.15 o 
 -12   1  18     1776.34     1859.61     62.61 o 
 -11   1  18       46.44       46.67     14.26 o 
 -10   1  18       17.33       13.30      9.67 o 
  -9   1  18      116.38      132.54     15.34 o 
  -8   1  18     4165.96     4267.17     92.12 o 
  -7   1  18       19.08       30.08      7.27 o 
  -6   1  18     1440.81     1373.66     30.18 o 
  -5   1  18       25.08       29.34      6.42 o 
  -4   1  18     3495.78     3463.51     57.82 o 
  -3   1  18       46.82       47.26      9.72 o 
  -2   1  18       77.98       41.75      7.02 o 
  -1   1  18        5.48       11.09      5.38 o 
   0   1  18     7848.63     7453.45    108.92 o 
   1   1  18        3.18        5.63      6.33 o 
   2   1  18      100.27      101.73     10.36 o 
   3   1  18        6.51       22.33      7.13 o 
   4   1  18     3813.53     3788.98     69.38 o 
   5   1  18      144.10      109.79     10.76 o 
   6   1  18     2727.38     2687.52     54.44 o 
   7   1  18      786.44      771.37     25.46 o 
   8   1  18     6376.75     6371.39    107.24 o 
   9   1  18     1005.66     1074.00     34.03 o 
  10   1  18      770.98      824.09     34.79 o 
  11   1  18      194.90      196.46     22.15 o 
  12   1  18     2863.73     2872.37     87.26 o 
  13   1  18      625.59      625.79     35.54 o 
  14   1  18       65.59       68.87     16.08 o 
  15   1  18       57.24       56.50     15.88 o 
 -17   2  18      238.18      256.62     47.67 o 
 -16   2  18        3.87       10.45     17.26 o 
 -15   2  18      598.75      599.83     46.26 o 
 -14   2  18      283.33      333.29     34.48 o 
 -13   2  18      360.90      343.01     33.88 o 
 -12   2  18        2.03        9.28     13.83 o 
 -11   2  18      949.13     1006.17     53.04 o 
 -10   2  18     3446.89     3440.80     91.68 o 
  -9   2  18     1005.33     1120.32     38.41 o 
  -8   2  18      231.03      217.50     14.34 o 
  -7   2  18     1374.12     1358.94     30.38 o 
  -6   2  18     3220.42     3260.79     55.69 o 
  -5   2  18       12.22       13.17      6.06 o 
  -4   2  18      177.76      148.23     11.31 o 
  -3   2  18       71.86       70.31      8.83 o 
  -2   2  18     1334.82     1225.25     30.97 o 
  -1   2  18      396.42      449.47     21.18 o 
   0   2  18       50.74       45.44      8.31 o 
   1   2  18     5350.94     5005.85     86.35 o 
   2   2  18     1983.59     1854.70     41.47 o 
   3   2  18      510.18      495.75     19.68 o 
   4   2  18       91.52       59.14      9.44 o 
   5   2  18      862.84      879.22     26.66 o 
   6   2  18      352.86      331.14     17.09 o 
   7   2  18      539.04      525.48     21.30 o 
   8   2  18        2.17       -3.95      7.83 o 
   9   2  18      511.09      518.15     23.44 o 
  10   2  18      128.33      108.32     21.38 o 
  11   2  18      314.83      274.48     21.41 o 
  12   2  18      154.31      148.51     17.70 o 
  13   2  18      353.73      364.74     28.86 o 
  14   2  18      154.19      158.99     21.47 o 
  15   2  18      232.24      175.00     32.65 o 
 -17   3  18     1403.95     1505.77    104.48 o 
 -16   3  18       19.14       27.59     20.30 o 
 -15   3  18      657.63      635.16     48.05 o 
 -14   3  18      139.39      111.83     24.31 o 
 -13   3  18     1714.87     1685.37     74.85 o 
 -12   3  18       20.01       11.92     14.43 o 
 -11   3  18      875.37      852.44     48.90 o 
 -10   3  18       46.35       22.85     20.24 o 
  -9   3  18     2586.76     2634.33    122.43 o 
  -8   3  18      678.74      632.32     29.09 o 
  -7   3  18      906.61      904.94     31.38 o 
  -6   3  18       47.52       33.52      8.53 o 
  -5   3  18     6965.68     6770.05    110.84 o 
  -4   3  18      798.48      802.05     27.01 o 
  -3   3  18     2014.48     1915.75     42.20 o 
  -2   3  18       92.06      133.47     11.37 o 
  -1   3  18     4697.84     4644.09     81.43 o 
   0   3  18        1.15       10.74      7.17 o 
   1   3  18     3727.62     3462.47     71.28 o 
   2   3  18        0.70        1.80      6.63 o 
   3   3  18     3178.36     3158.34     61.61 o 
   4   3  18       77.27       75.27     10.19 o 
   5   3  18       39.21       37.32      8.71 o 
   6   3  18       24.81       21.32      9.01 o 
   7   3  18     6292.52     6228.79    117.00 o 
   8   3  18      154.36      173.42     16.01 o 
   9   3  18      222.01      247.30     20.10 o 
  10   3  18        5.72        2.48      9.57 o 
  11   3  18     3263.32     3121.51     79.69 o 
  12   3  18       22.01       29.19     12.24 o 
  13   3  18       35.59       40.55     16.33 o 
  14   3  18      383.17      418.61     23.72 o 
  15   3  18      728.29      724.49     47.33 o 
 -15   4  18     2044.36     2066.02    133.86 o 
 -14   4  18       20.63      -17.63     19.59 o 
 -13   4  18      111.26       58.77     31.34 o 
 -12   4  18      352.19      512.59     60.73 o 
 -11   4  18     3758.29     3418.34    173.04 o 
 -10   4  18        1.07      -10.45     16.98 o 
  -9   4  18      928.64      941.59     76.40 o 
  -8   4  18       35.42       28.26     10.69 o 
  -7   4  18     5360.09     5228.51    136.80 o 
  -6   4  18        0.58        3.56      9.17 o 
  -5   4  18     1938.21     1920.85     50.14 o 
  -4   4  18       39.99       28.77      8.19 o 
  -3   4  18     5759.64     5649.69     96.15 o 
  -2   4  18      306.42      272.72     15.54 o 
  -1   4  18     2432.58     2393.11     62.43 o 
   0   4  18      134.25      167.08     13.28 o 
   1   4  18     5711.10     5551.64     95.72 o 
   2   4  18        0.68       -3.79      6.60 o 
   3   4  18     1171.07     1160.05     38.42 o 
   4   4  18       97.35       96.01     11.13 o 
   5   4  18     4541.92     4553.82    101.87 o 
   6   4  18      173.96      205.55     16.49 o 
   7   4  18      158.73      137.59     14.80 o 
   8   4  18      159.06      142.91     23.11 o 
   9   4  18     3030.37     3197.35     80.96 o 
  10   4  18        5.24       -3.00     10.25 o 
  11   4  18       27.64       14.61     11.52 o 
  12   4  18        2.75       -8.89     12.36 o 
  13   4  18     4101.26     4259.59    146.59 o 
  14   4  18       23.23       23.77     32.00 o 
  15   4  18      138.62      186.75     42.44 o 
 -14   5  18       34.59        9.79     22.85 o 
 -13   5  18     2043.35     2143.72    135.17 o 
 -12   5  18      127.59      100.56     35.91 o 
 -11   5  18      427.29      452.51     58.77 o 
 -10   5  18      139.27      165.86     39.83 o 
  -9   5  18     2852.05     2902.48    155.41 o 
  -8   5  18       71.84       37.74     13.63 o 
  -7   5  18      396.77      460.11     31.51 o 
  -6   5  18      271.25      319.66     21.83 o 
  -5   5  18     2896.34     2764.10     72.96 o 
  -4   5  18     1014.39      992.50     37.84 o 
  -3   5  18      682.52      646.40     26.66 o 
  -2   5  18       14.26       12.67      8.51 o 
  -1   5  18     2230.20     2037.26     52.57 o 
   0   5  18      222.82      219.50     17.07 o 
   1   5  18      352.04      314.05     17.19 o 
   2   5  18      148.40      163.39     13.59 o 
   3   5  18     2865.66     2724.95     62.96 o 
   4   5  18      213.18      203.44     16.35 o 
   5   5  18      307.16      300.11     22.15 o 
   6   5  18       87.26      122.56     23.83 o 
   7   5  18      699.96      614.20     46.36 o 
   8   5  18        7.20       -2.91     11.98 o 
   9   5  18        1.59       -9.55     10.82 o 
  10   5  18        5.25        9.01     14.04 o 
  11   5  18     1345.38     1382.09     60.40 o 
  12   5  18       46.61       30.48     15.15 o 
  13   5  18      119.13      152.72     25.79 o 
 -13   6  18      628.64      663.42     76.40 o 
 -12   6  18      354.40      508.02     65.30 o 
 -11   6  18       20.66       51.59     29.38 o 
 -10   6  18     1273.86     1317.71    101.21 o 
  -9   6  18       22.26       20.24     25.47 o 
  -8   6  18      245.40      268.23     26.19 o 
  -7   6  18      858.12      825.13     44.08 o 
  -6   6  18     2451.33     2360.78     64.46 o 
  -5   6  18      233.03      239.28     20.05 o 
  -4   6  18       14.02        0.64      7.73 o 
  -3   6  18      121.27      136.96     26.12 o 
  -2   6  18     2963.84     2702.05     73.90 o 
  -1   6  18      145.70      113.94     16.18 o 
   0   6  18       80.41       71.16     14.57 o 
   1   6  18      110.13       99.47     16.36 o 
   2   6  18      662.13      684.45     46.20 o 
   3   6  18       11.43        5.01     10.53 o 
   4   6  18      125.86       90.95     20.90 o 
   5   6  18      228.32      191.59     44.40 o 
   6   6  18      536.37      514.56     54.52 o 
   7   6  18       20.24        3.80     12.66 o 
   8   6  18        3.68        1.52     12.71 o 
   9   6  18      918.20      933.03     49.42 o 
  10   6  18      171.92      208.26     26.02 o 
  11   6  18      737.72      861.82     47.96 o 
  12   6  18      743.03      811.34     39.15 o 
  13   6  18       24.35        6.74     16.30 o 
  14   6  18      544.97      432.27     56.81 o 
  15   6  18        8.56       -9.79     28.73 o 
 -11   7  18      171.19      127.33     43.10 o 
 -10   7  18      172.72      144.31     43.10 o 
  -9   7  18        0.43       -8.49     26.12 o 
  -8   7  18     2888.77     2978.23    124.72 o 
  -7   7  18      107.54       84.63     18.81 o 
  -6   7  18      181.53      216.01     25.21 o 
  -5   7  18      124.90       94.54     16.11 o 
  -4   7  18     3192.91     3076.21     79.91 o 
  -3   7  18      999.00      914.42     64.12 o 
  -2   7  18      766.52      828.17     36.26 o 
  -1   7  18       40.52       19.35     12.48 o 
   0   7  18     3704.43     3594.31     95.35 o 
   1   7  18      221.67      223.49     25.59 o 
   2   7  18      703.91      658.59     46.57 o 
   3   7  18      570.14      601.16     32.21 o 
   4   7  18     4098.49     4134.82    105.16 o 
   5   7  18       18.98       18.67     12.73 o 
   6   7  18      721.77      768.79     36.99 o 
   7   7  18       19.83       32.33     14.24 o 
   8   7  18     1127.15     1116.86     46.06 o 
   9   7  18        9.35       35.57     15.03 o 
  10   7  18     1502.93     1589.21     56.42 o 
  11   7  18       29.89       17.90     17.99 o 
  12   7  18      489.91      505.70     38.12 o 
  13   7  18        1.23       -1.22     16.19 o 
  14   7  18      927.47      940.29     78.36 o 
 -10   8  18     1078.31     1058.48     94.68 o 
  -9   8  18      113.76      129.29     42.44 o 
  -8   8  18      343.41      311.25     38.53 o 
  -7   8  18       11.20        3.97     15.46 o 
  -6   8  18     2632.85     2522.78     90.94 o 
  -5   8  18       87.04       91.89     15.95 o 
  -4   8  18      279.71      368.57     26.26 o 
  -3   8  18        0.28       -1.50     11.65 o 
  -2   8  18     2475.67     2606.77     73.99 o 
  -1   8  18       14.27      -11.22     11.22 o 
   0   8  18      421.20      448.90     41.18 o 
   1   8  18       67.73       83.58     17.10 o 
   2   8  18     3253.10     3329.14     88.40 o 
   3   8  18      263.84      345.23     26.77 o 
   4   8  18     1132.80     1206.55     65.60 o 
   5   8  18       49.22       28.53     14.23 o 
   6   8  18     1879.12     1830.09     61.21 o 
   7   8  18      184.12      173.85     21.78 o 
   8   8  18     1655.63     1652.87     70.84 o 
   9   8  18       98.22      125.39     24.26 o 
  10   8  18     3603.37     3576.46    112.32 o 
  11   8  18      122.47       98.74     24.81 o 
  12   8  18      195.79      241.97     29.81 o 
  -8   9  18      899.63     1010.81     69.22 o 
  -7   9  18       53.29       23.51     22.20 o 
  -6   9  18        0.17        9.93     16.00 o 
  -5   9  18       69.11      101.34     18.13 o 
  -4   9  18      287.34      239.36     24.56 o 
  -3   9  18        1.99       -1.16     11.74 o 
  -2   9  18      747.00      719.15     37.76 o 
  -1   9  18       75.14       75.16     18.15 o 
   0   9  18      836.58      759.87     38.32 o 
   1   9  18       41.37       21.62     14.17 o 
   2   9  18     1399.89     1466.72     54.14 o 
   3   9  18      176.95      195.69     31.91 o 
   4   9  18     1119.66     1166.72     65.29 o 
   5   9  18        1.34       -2.71     20.57 o 
   6   9  18       42.58       42.15     18.84 o 
   7   9  18      146.96      189.99     70.85 o 
   8   9  18      997.64      955.06     56.81 o 
   9   9  18        9.73        9.23     17.03 o 
  10   9  18       44.35       54.85     26.12 o 
  -8  10  18       10.15       31.34     26.12 o 
  -7  10  18      321.32      260.54     41.79 o 
  -6  10  18      217.11      222.01     39.18 o 
  -5  10  18      210.48      188.06     37.22 o 
  -4  10  18       37.67       66.93     19.39 o 
  -3  10  18     1018.30     1016.41     51.48 o 
  -2  10  18      143.23      130.41     23.09 o 
  -1  10  18      112.69       55.22     18.91 o 
   0  10  18       13.28       18.38     17.63 o 
   1  10  18     1763.62     1814.57     72.69 o 
   2  10  18       62.05       45.71     27.75 o 
   3  10  18       44.89       66.69     20.17 o 
   4  10  18        3.39        4.68     14.90 o 
   5  10  18      879.40      939.38     51.36 o 
   6  10  18       38.87       20.14     17.15 o 
  -4  11  18      135.91      176.30     33.95 o 
  -3  11  18      193.00      275.56     39.83 o 
  -2  11  18        0.73       60.07     26.12 o 
  -1  11  18     1486.46     1745.41    101.21 o 
   0  11  18        1.74       41.14     27.43 o 
 -17   0  19     1086.24     1106.14     93.38 o 
 -15   0  19      498.68      669.30     71.17 o 
 -13   0  19     2123.00     2274.32    129.94 o 
 -11   0  19     1404.86     1535.15     98.60 o 
  -9   0  19     1577.90     1637.95     97.62 o 
  -7   0  19     6001.38     5908.54    170.13 o 
  -5   0  19    10714.42     9924.14    199.91 o 
  -3   0  19      212.54      178.27     16.13 o 
  -1   0  19     3621.65     3245.07     78.95 o 
   1   0  19     1588.29     1580.63     53.77 o 
   3   0  19     4132.64     4084.55     95.38 o 
   5   0  19     1023.39     1025.66     47.23 o 
   7   0  19     1419.32     1434.41     58.48 o 
   9   0  19     2767.70     2745.77    119.49 o 
  11   0  19     2852.25     2833.27    123.41 o 
  13   0  19      762.29      700.64     54.20 o 
  15   0  19     1007.87     1012.11     66.60 o 
 -17   1  19      109.65      188.71     43.75 o 
 -16   1  19        2.37       -4.34     17.66 o 
 -15   1  19     1660.89     1646.73     78.48 o 
 -14   1  19       58.67       63.83     22.61 o 
 -13   1  19      366.30      386.32     36.44 o 
 -12   1  19        0.40       25.03     15.22 o 
 -11   1  19     2129.77     2048.21     82.39 o 
 -10   1  19      114.11       76.37     15.75 o 
  -9   1  19      352.63      371.19     26.13 o 
  -8   1  19       45.80       58.21     17.15 o 
  -7   1  19     4260.62     4291.94     69.90 o 
  -6   1  19      849.74      846.58     25.75 o 
  -5   1  19      389.79      439.85     17.79 o 
  -4   1  19      319.29      274.85     13.44 o 
  -3   1  19     4279.81     4101.26     67.00 o 
  -2   1  19      170.16      142.77     10.40 o 
  -1   1  19      756.53      751.61     23.86 o 
   0   1  19     1346.20     1446.15     35.33 o 
   1   1  19     8408.46     8116.85    130.09 o 
   2   1  19       62.46       55.76      9.53 o 
   3   1  19     1654.05     1613.41     38.48 o 
   4   1  19      474.74      509.04     20.44 o 
   5   1  19     2790.17     2774.83     56.35 o 
   6   1  19       41.04       38.23      9.11 o 
   7   1  19      759.02      761.11     28.10 o 
   8   1  19        8.02       13.25     10.33 o 
   9   1  19      819.84      850.07     51.91 o 
  10   1  19      563.19      595.77     35.55 o 
  11   1  19     1866.80     2037.31     70.18 o 
  12   1  19      432.54      465.13     32.07 o 
  13   1  19      714.26      749.96     39.92 o 
  14   1  19       30.20       16.42     13.57 o 
  15   1  19      880.03      927.58     45.02 o 
 -17   2  19      211.57      306.25     52.24 o 
 -16   2  19        6.89        0.11     16.92 o 
 -15   2  19        8.27        8.54     17.66 o 
 -14   2  19      345.77      258.20     32.35 o 
 -13   2  19      805.18      861.40     67.58 o 
 -12   2  19       82.53      100.52     22.82 o 
 -11   2  19       57.38       87.76     26.77 o 
 -10   2  19       83.17       87.66     20.89 o 
  -9   2  19     1210.31     1189.29     47.30 o 
  -8   2  19        9.35       -5.49     11.45 o 
  -7   2  19        9.79       15.99     12.72 o 
  -6   2  19     3927.65     4030.95     72.38 o 
  -5   2  19      244.60      272.01     15.04 o 
  -4   2  19     1207.03     1164.76     30.82 o 
  -3   2  19       22.65       -3.68      5.94 o 
  -2   2  19      719.61      746.33     23.90 o 
  -1   2  19     1149.60     1189.36     31.26 o 
   0   2  19     1936.15     1814.04     41.33 o 
   1   2  19       11.49       12.96      7.25 o 
   2   2  19     2590.27     2513.55     52.04 o 
   3   2  19     1589.81     1522.47     37.71 o 
   4   2  19      170.80      148.09     12.52 o 
   5   2  19      456.62      485.48     20.61 o 
   6   2  19      634.93      599.24     36.25 o 
   7   2  19     1182.02     1225.95     43.17 o 
   8   2  19      304.72      315.57     24.22 o 
   9   2  19      101.12      123.66     18.07 o 
  10   2  19     1850.65     1848.96     55.46 o 
  11   2  19      299.51      293.31     22.54 o 
  12   2  19       31.86        9.49     13.76 o 
  13   2  19        3.79       10.75     12.90 o 
  14   2  19      232.12      198.54     23.96 o 
  15   2  19       58.39       39.83     24.16 o 
 -15   3  19       85.00      127.98     41.14 o 
 -14   3  19      240.38      249.44     49.63 o 
 -13   3  19       96.65       58.77     30.04 o 
 -12   3  19     3231.88     3670.39    184.14 o 
 -11   3  19      105.54       88.15     32.00 o 
 -10   3  19      382.16      343.47     48.97 o 
  -9   3  19      258.63      181.47     26.08 o 
  -8   3  19     3303.68     3318.03    111.13 o 
  -7   3  19      269.87      244.17     30.64 o 
  -6   3  19     1040.62      988.57     30.91 o 
  -5   3  19      112.51      106.77     11.18 o 
  -4   3  19     3510.59     3478.83     65.87 o 
  -3   3  19       56.62       39.04      8.87 o 
  -2   3  19      612.87      575.76     21.70 o 
  -1   3  19        9.18       29.97      8.24 o 
   0   3  19     4181.38     3975.90     73.48 o 
   1   3  19       59.59       55.18      9.58 o 
   2   3  19      651.59      640.71     23.38 o 
   3   3  19        1.10       -5.44      6.56 o 
   4   3  19     4762.93     4814.80     94.75 o 
   5   3  19       78.70       77.03     17.62 o 
   6   3  19      369.78      396.08     25.92 o 
   7   3  19      222.26      267.07     18.50 o 
   8   3  19     2681.56     2628.61     61.91 o 
   9   3  19      456.91      486.65     27.33 o 
  10   3  19       66.22       67.67     15.29 o 
  11   3  19       98.97      136.71     17.20 o 
  12   3  19     1460.74     1485.62     50.20 o 
  13   3  19       18.81       25.58     14.59 o 
  14   3  19       25.51       17.78     15.00 o 
 -14   4  19     3737.67     4115.06    207.65 o 
 -13   4  19       17.22       13.71     24.81 o 
 -12   4  19     1169.99     1270.69     97.29 o 
 -11   4  19        3.39        3.26     21.55 o 
 -10   4  19     3253.74     3321.04    171.08 o 
  -9   4  19      101.08       61.38     28.73 o 
  -8   4  19      374.96      432.14     48.65 o 
  -7   4  19       59.38       25.85     11.31 o 
  -6   4  19     3725.54     3546.05     99.67 o 
  -5   4  19      401.59      390.35     20.07 o 
  -4   4  19       26.64       18.60      8.44 o 
  -3   4  19       80.51       60.28     12.69 o 
  -2   4  19     5181.74     5005.80     88.44 o 
  -1   4  19      215.12      192.58     14.19 o 
   0   4  19      388.19      381.30     19.00 o 
   1   4  19      478.78      476.72     30.75 o 
   2   4  19     4269.11     4134.33     85.22 o 
   3   4  19       21.79       34.17     18.66 o 
   4   4  19      139.72      157.10     15.28 o 
   5   4  19        4.58       -7.11      8.19 o 
   6   4  19     5396.14     5484.53    107.40 o 
   7   4  19       41.62       37.58     13.00 o 
   8   4  19      215.23      273.04     32.76 o 
   9   4  19      185.28      213.61     19.99 o 
  10   4  19     2915.60     2974.30     78.36 o 
  11   4  19        1.81       -9.32      9.32 o 
  12   4  19      194.40      200.79     25.48 o 
  13   4  19        1.93       11.29     16.65 o 
  14   4  19     1343.22     1382.25     62.43 o 
 -13   5  19      172.96      162.59     44.40 o 
 -12   5  19     1220.24     1279.18    101.21 o 
 -11   5  19       69.31      116.88     36.57 o 
 -10   5  19      317.46      283.39     48.97 o 
  -9   5  19      396.53      406.80     55.50 o 
  -8   5  19     1277.36     1377.34     57.10 o 
  -7   5  19       20.63       25.51     13.15 o 
  -6   5  19      510.58      498.67     32.43 o 
  -5   5  19      133.22      152.12     16.96 o 
  -4   5  19     1689.82     1784.90     55.40 o 
  -3   5  19      121.57      108.86     15.08 o 
  -2   5  19      169.54      162.78     17.55 o 
  -1   5  19      110.83      104.49     15.25 o 
   0   5  19     3356.67     3286.52     81.02 o 
   1   5  19      721.75      610.35     26.38 o 
   2   5  19        6.57       -7.86      7.86 o 
   3   5  19      279.78      266.37     18.62 o 
   4   5  19     3002.87     3021.37     69.11 o 
   5   5  19      850.28      823.51     31.63 o 
   6   5  19        0.50       -9.02      9.02 o 
   7   5  19        2.91       -7.18     11.61 o 
   8   5  19     1889.83     1930.73     74.20 o 
   9   5  19        4.32       -2.39     14.69 o 
  10   5  19      594.33      577.27     39.53 o 
  11   5  19       10.73       21.78     14.98 o 
  12   5  19      579.66      631.23     52.56 o 
  13   5  19        3.13        8.84     15.05 o 
 -12   6  19      504.41      483.86     65.30 o 
 -11   6  19       19.78       47.01     29.38 o 
 -10   6  19      230.70      252.70     50.93 o 
  -9   6  19      499.68      361.75     56.16 o 
  -8   6  19      318.90      269.02     27.38 o 
  -7   6  19       12.78       -5.55     11.58 o 
  -6   6  19      610.47      685.47     45.83 o 
  -5   6  19     1274.21     1317.91     45.21 o 
  -4   6  19      146.37      179.72     22.97 o 
  -3   6  19      162.34      177.61     24.16 o 
  -2   6  19      387.63      442.82     41.14 o 
  -1   6  19     2377.33     2331.18     82.21 o 
   0   6  19        2.23       -5.04     11.57 o 
   1   6  19      118.78      159.55     22.42 o 
   2   6  19     1552.67     1569.30     64.33 o 
   3   6  19     1733.63     1665.25     74.77 o 
   4   6  19      447.77      443.04     34.33 o 
   5   6  19     1047.27      996.68     84.23 o 
   6   6  19      269.90      245.41     27.12 o 
   7   6  19     1501.46     1502.20     65.42 o 
   8   6  19        4.11       -0.76     13.28 o 
   9   6  19      395.26      316.57     36.24 o 
  10   6  19      382.45      390.00     33.88 o 
  11   6  19      976.55     1056.32     54.42 o 
  12   6  19        1.81        8.67     15.20 o 
  13   6  19      215.03      184.60     25.57 o 
  14   6  19      136.65      190.67     45.06 o 
 -10   7  19       21.90       -8.49     26.12 o 
  -9   7  19      331.78      322.57     56.16 o 
  -8   7  19      227.50      287.62     29.59 o 
  -7   7  19     2894.88     2822.80    217.77 o 
  -6   7  19        9.35       28.99     15.21 o 
  -5   7  19      321.45      318.06     23.73 o 
  -4   7  19       95.84       85.64     16.02 o 
  -3   7  19     2014.01     2093.23     62.50 o 
  -2   7  19        9.44      -10.14     10.14 o 
  -1   7  19      746.72      655.07     33.90 o 
   0   7  19        2.20       -0.58     11.46 o 
   1   7  19     1730.37     1709.37     56.44 o 
   2   7  19        5.24      -10.81     10.86 o 
   3   7  19      717.07      731.66     36.01 o 
   4   7  19       51.20       46.98     14.87 o 
   5   7  19     2744.48     2677.45     76.49 o 
   6   7  19      117.79      106.40     18.35 o 
   7   7  19      731.24      806.60     39.30 o 
   8   7  19       94.50       92.89     19.01 o 
   9   7  19     2220.07     2283.50     70.94 o 
  10   7  19        1.48       19.21     17.63 o 
  11   7  19       92.39       99.04     22.22 o 
  12   7  19        1.10        3.63     16.88 o 
  13   7  19      793.61      872.38     63.99 o 
  -8   8  19      120.73      111.87     22.64 o 
  -7   8  19      907.66      914.18    125.37 o 
  -6   8  19      108.38      106.68     22.33 o 
  -5   8  19     3168.98     3191.23    113.09 o 
  -4   8  19        0.59       15.20     12.63 o 
  -3   8  19      885.60      839.97     68.85 o 
  -2   8  19       33.19       37.03     14.68 o 
  -1   8  19     1778.96     1689.96     82.02 o 
   0   8  19       96.00       68.22     16.41 o 
   1   8  19     1179.00     1212.91     47.94 o 
   2   8  19        5.28       -0.11     14.65 o 
   3   8  19     3558.08     3580.09    109.36 o 
   4   8  19      130.46      127.55     19.96 o 
   5   8  19      605.49      635.85     36.07 o 
   6   8  19      216.13      241.30     24.84 o
[truncated: 67,152 more chars]
